# Supplementary material for: (2S,3S)-3-(3-Bromo­phen­yl)-6,6-dimethyl-2-nitro-2,3,6,7-tetra­hydro­benzo­furan-4(5H)-one
Source: Acta Crystallogr Sect E Struct Rep Online. 2013 Jul 17;69(Pt 8):o1270. doi: 10.1107/S160053681301920X (PMC3793765; doi:10.1107/S160053681301920X)
Supplement: Supplementary file 1 [file e-69-o1270-sup1.cif]

##############################################################################
#                                                                            #
# This CIF contains the data in a paper accepted for publication in          #
# Acta Crystallographica Section E. It conforms to the requirements of       #
# Notes for Authors for Acta Crystallographica Section E, and has been       #
# peer reviewed under the auspices of the IUCr Commission on Journals.       #
#                                                                            #
# Full details of the Crystallographic Information File format               #
# are given in the paper "The Crystallographic Information File (CIF):       #
# a New Standard Archive File for Crystallography" by S. R. Hall, F. H.      #
# Allen and I. D. Brown [Acta Cryst. (1991), A47, 655-685].                  #
#                                                                            #
# The current version of the core CIF dictionary is obtainable from          #
# ftp://ftp.iucr.org/pub/cif_core.dic.                                       #
#                                                                            #
# Software is freely available for graphical display of the structure(s)     #
# in this CIF. For information consult the CIF software page                 #
# http://www.iucr.org/resources/cif/software.                                #
#                                                                            #
# This file may be used for bona fide research purposes within the           #
# scientific community so long as proper attribution is given to the journal # 
# article from which it was obtained.                                        #
#                                                                            #
##############################################################################
data_General
_audit_creation_method     'by CrystalStructure 3.7.0'
_journal_date_recd_electronic     2013-06-18
_journal_date_accepted     2013-07-11
_journal_name_full     'Acta Crystallographica, Section E'
_journal_year     2013
_journal_volume     69
_journal_issue      8
_journal_page_first     o1270
_journal_page_last     o1270
_journal_paper_category     QO
_journal_paper_doi     10.1107/S160053681301920X
_journal_coeditor_code     FY2101
_publ_contact_author_name     'Mrs. Danqian Xu'
_publ_contact_author_address
;
Catalytic Hydrogenation Research Center
Zhejiang University of Technology
Hangzhou 310014
People's Republic of China
;
_publ_contact_author_email     'chrc@zjut.edu.cn'
_publ_contact_author_fax     '86 571 88320066'
_publ_contact_author_phone     '86 571 88320609'
_publ_section_title
;\
(2<i>S</i>,3<i>S</i>)-3-(3-Bromophenyl)-6,6-dimethyl-2-nitro-2,3,6,7-\
tetrahydrobenzofuran-4(5<i>H</i>)-one
;
loop_
    _publ_author_name
    _publ_author_address
    'Yifeng Wang'
;
Catalytic Hydrogenation Research Center
Zhejiang University of Technology
Hangzhou 310014
People's Republic of China
;
    'Minjie Yao'
;
Catalytic Hydrogenation Research Center
Zhejiang University of Technology
Hangzhou 310014
People's Republic of China
;
    'Kun Dong'
;
Catalytic Hydrogenation Research Center
Zhejiang University of Technology
Hangzhou 310014
People's Republic of China
;
    'Danqian Xu'
;
Catalytic Hydrogenation Research Center
Zhejiang University of Technology
Hangzhou 310014
People's Republic of China
;
data_I
_audit_creation_method     SHELXL-97
_chemical_name_systematic
;\
(2<i>S</i>,3<i>S</i>)-3-(3-Bromophenyl)-6,6-dimethyl-2-nitro-\
2,3,6,7-tetrahydrobenzofuran-4(5<i>H</i>)-one
;
_chemical_name_common     ?
_chemical_formula_moiety     'C16 H16 Br N O4'
_chemical_formula_sum     'C16 H16 Br N O4'
_chemical_formula_iupac     'C16 H16 Br N O4'
_chemical_formula_weight     366.21
_chemical_melting_point     ?
_symmetry_cell_setting     orthorhombic
_symmetry_space_group_name_H-M     'P 21 21 21'
_symmetry_space_group_name_Hall     'P 2ac 2ab'
loop_
    _symmetry_equiv_pos_as_xyz
    'x, y, z'
    '-x+1/2, -y, z+1/2'
    'x+1/2, -y+1/2, -z'
    '-x, y+1/2, -z+1/2'
_cell_length_a     6.6799(7)
_cell_length_b     7.3713(9)
_cell_length_c     32.9075(14)
_cell_angle_alpha     90.00
_cell_angle_beta     90.00
_cell_angle_gamma     90.00
_cell_volume     1620.4(3)
_cell_formula_units_Z     4
_cell_measurement_reflns_used     8549
_cell_measurement_theta_min     3.0
_cell_measurement_theta_max     27.4
_cell_measurement_temperature     296.0(10)
_cell_special_details     ?
_exptl_crystal_description     'chunk'
_exptl_crystal_colour     'colourless'
_exptl_crystal_size_max     0.38
_exptl_crystal_size_mid     0.36
_exptl_crystal_size_min     0.31
_exptl_crystal_density_diffrn     1.501
_exptl_crystal_density_meas     ?
_exptl_crystal_density_method     'not measured'
_exptl_crystal_F_000     744
_exptl_absorpt_coefficient_mu     2.553
_exptl_absorpt_correction_type     multi-scan
_exptl_absorpt_process_details     '(ABSCOR; Higashi, 1995)'
_exptl_absorpt_correction_T_min     0.3837
_exptl_absorpt_correction_T_max     0.4549
_exptl_special_details     ?
_diffrn_ambient_temperature     296.0(10)
_diffrn_radiation_type     MoK\a
_diffrn_radiation_wavelength     0.71073
_diffrn_radiation_source     'rotating anode'
_diffrn_radiation_monochromator     graphite
_diffrn_measurement_device_type     'Rigaku R-AXIS RAPID'
_diffrn_measurement_method     \w
_diffrn_detector_area_resol_mean     10.00
_diffrn_reflns_number     13344
_diffrn_reflns_av_R_equivalents     0.0660
_diffrn_reflns_av_sigmaI/netI     0.0586
_diffrn_reflns_theta_min     3.03
_diffrn_reflns_theta_max     25.50
_diffrn_reflns_theta_full     25.50
_diffrn_measured_fraction_theta_max     0.998
_diffrn_measured_fraction_theta_full     0.998
_diffrn_reflns_limit_h_min     -8
_diffrn_reflns_limit_h_max     8
_diffrn_reflns_limit_k_min     -8
_diffrn_reflns_limit_k_max     8
_diffrn_reflns_limit_l_min     -39
_diffrn_reflns_limit_l_max     39
_diffrn_standards_number     ?
_diffrn_standards_interval_count     ?
_diffrn_standards_interval_time     ?
_diffrn_standards_decay_%     ?
_refine_special_details
;
Refinement of <i>F</i>^2^ against ALL reflections. The weighted <i>R</i>-factor
<i>wR</i> and goodness of fit <i>S</i> are based on <i>F</i>^2^, conventional
<i>R</i>-factors <i>R</i> are based on <i>F</i>, with <i>F</i> set to zero for
negative <i>F</i>^2^. The threshold expression of <i>F</i>^2^ >
\s(<i>F</i>^2^) is used only for calculating <i>R</i>-factors(gt) <i>etc</i>.
and is not relevant to the choice of reflections for refinement.
<i>R</i>-factors based on <i>F</i>^2^ are statistically about twice as large
as those based on <i>F</i>, and <i>R</i>- factors based on ALL data will be
even larger.
;
_reflns_number_total     2997
_reflns_number_gt     1857
_reflns_threshold_expression     I>2sigma(I)
_refine_ls_structure_factor_coef     Fsqd
_refine_ls_matrix_type     full
_refine_ls_R_factor_all     0.0949
_refine_ls_R_factor_gt     0.0509
_refine_ls_wR_factor_gt     0.0888
_refine_ls_wR_factor_ref     0.1075
_refine_ls_goodness_of_fit_ref     1.003
_refine_ls_restrained_S_all     1.003
_refine_ls_number_reflns     2997
_refine_ls_number_parameters     200
_refine_ls_number_restraints     0
_refine_ls_hydrogen_treatment     constr
_refine_ls_weighting_scheme     calc
_refine_ls_weighting_details
         'calc w=1/[\s^2^(Fo^2^)+(0.0122P)^2^+2.5684P] where P=(Fo^2^+2Fc^2^)/3'
_atom_sites_solution_hydrogens     geom
_atom_sites_solution_primary     direct
_atom_sites_solution_secondary     difmap
_refine_ls_shift/su_max     0.000
_refine_ls_shift/su_mean     0.000
_refine_diff_density_max     0.507
_refine_diff_density_min     -0.459
_refine_ls_extinction_method     'SHELXL97 (Sheldrick, 2008)'
_refine_ls_extinction_coef     0.0068(8)
_refine_ls_extinction_expression
                                  'Fc^*^=kFc[1+0.001xFc^2^\l^3^/sin(2\q)]^-1/4^'
_refine_ls_abs_structure_details     'Flack (1983), 1221 Friedel pairs'
_refine_ls_abs_structure_Flack     0.003(18)
loop_
    _atom_type_symbol
    _atom_type_description
    _atom_type_scat_dispersion_real
    _atom_type_scat_dispersion_imag
    _atom_type_scat_source
    'C' 'C' 0.0033 0.0016
                         'International Tables Vol C Tables 4.2.6.8 and 6.1.1.4'
    'H' 'H' 0.0000 0.0000
                         'International Tables Vol C Tables 4.2.6.8 and 6.1.1.4'
    'N' 'N' 0.0061 0.0033
                         'International Tables Vol C Tables 4.2.6.8 and 6.1.1.4'
    'O' 'O' 0.0106 0.0060
                         'International Tables Vol C Tables 4.2.6.8 and 6.1.1.4'
    'Br' 'Br' -0.2901 2.4595
                         'International Tables Vol C Tables 4.2.6.8 and 6.1.1.4'
_computing_data_collection     'PROCESS-AUTO (Rigaku, 2006)'
_computing_cell_refinement     'PROCESS-AUTO (Rigaku, 2006)'
_computing_data_reduction     'CrystalStructure (Rigaku, 2007)'
_computing_structure_solution     'SHELXS97 (Sheldrick, 2008)'
_computing_structure_refinement     'SHELXL97 (Sheldrick, 2008)'
_computing_molecular_graphics     'ORTEP-3 for Windows (Farrugia, 2012)'
_computing_publication_material     'WinGX (Farrugia, 2012)'
loop_
    _atom_site_type_symbol
    _atom_site_label
    _atom_site_fract_x
    _atom_site_fract_y
    _atom_site_fract_z
    _atom_site_U_iso_or_equiv
    _atom_site_adp_type
    _atom_site_calc_flag
    _atom_site_refinement_flags
    _atom_site_occupancy
    _atom_site_symmetry_multiplicity
    _atom_site_disorder_assembly
    _atom_site_disorder_group
    C C1 0.7480(8) 0.0956(7) 0.38377(16) 0.0479(13) Uani d . 1 1 . .
    H H1 0.7209 -0.0091 0.3663 0.058 Uiso calc R 1 1 . .
    C C2 0.7540(7) 0.2708(7) 0.35851(13) 0.0445(12) Uani d . 1 1 . .
    H H2 0.8923 0.3142 0.3564 0.053 Uiso calc R 1 1 . .
    C C3 0.6377(8) 0.3915(6) 0.38649(13) 0.0407(12) Uani d . 1 1 . .
    C C4 0.6168(8) 0.5877(7) 0.38557(14) 0.0447(12) Uani d . 1 1 . .
    C C5 0.5014(8) 0.6680(7) 0.42097(15) 0.0518(14) Uani d . 1 1 . .
    H H5A 0.4417 0.7813 0.4122 0.062 Uiso calc R 1 1 . .
    H H5B 0.5956 0.6963 0.4425 0.062 Uiso calc R 1 1 . .
    C C6 0.3350(8) 0.5471(7) 0.43873(14) 0.0457(13) Uani d . 1 1 . .
    C C7 0.4211(8) 0.3581(7) 0.44910(14) 0.0510(14) Uani d . 1 1 . .
    H H7A 0.4962 0.3648 0.4743 0.061 Uiso calc R 1 1 . .
    H H7B 0.3123 0.2726 0.4529 0.061 Uiso calc R 1 1 . .
    C C8 0.5546(7) 0.2937(7) 0.41577(13) 0.0441(12) Uani d . 1 1 . .
    C C9 0.2524(9) 0.6355(8) 0.47723(16) 0.0662(17) Uani d . 1 1 . .
    H H9A 0.3577 0.6471 0.4969 0.099 Uiso calc R 1 1 . .
    H H9B 0.1473 0.5614 0.4882 0.099 Uiso calc R 1 1 . .
    H H9C 0.2004 0.7534 0.4708 0.099 Uiso calc R 1 1 . .
    C C10 0.1679(8) 0.5273(8) 0.40747(16) 0.0604(16) Uani d . 1 1 . .
    H H10A 0.2203 0.4722 0.3833 0.091 Uiso calc R 1 1 . .
    H H10B 0.1147 0.6448 0.4010 0.091 Uiso calc R 1 1 . .
    H H10C 0.0635 0.4524 0.4184 0.091 Uiso calc R 1 1 . .
    C C11 0.6670(6) 0.2454(7) 0.31637(13) 0.0424(12) Uani d . 1 1 . .
    C C12 0.4643(8) 0.2067(8) 0.31090(16) 0.0625(16) Uani d . 1 1 . .
    H H12 0.3787 0.1999 0.3331 0.075 Uiso calc R 1 1 . .
    C C13 0.3924(9) 0.1789(9) 0.27221(18) 0.0753(19) Uani d . 1 1 . .
    H H13 0.2568 0.1561 0.2684 0.090 Uiso calc R 1 1 . .
    C C14 0.5172(10) 0.1840(9) 0.23926(17) 0.0712(19) Uani d . 1 1 . .
    H H14 0.4667 0.1635 0.2133 0.085 Uiso calc R 1 1 . .
    C C15 0.7173(8) 0.2196(9) 0.24461(15) 0.0589(15) Uani d . 1 1 . .
    C C16 0.7912(8) 0.2488(8) 0.28321(13) 0.0526(13) Uani d . 1 1 . .
    H H16 0.9272 0.2710 0.2868 0.063 Uiso calc R 1 1 . .
    N N1 0.9468(8) 0.0706(7) 0.40626(16) 0.0636(13) Uani d . 1 1 . .
    O O1 0.6964(5) 0.6824(5) 0.35982(10) 0.0568(10) Uani d . 1 1 . .
    O O2 0.5974(6) 0.1130(4) 0.41360(10) 0.0513(9) Uani d . 1 1 . .
    O O3 0.9540(7) 0.0943(7) 0.44265(13) 0.0948(16) Uani d . 1 1 . .
    O O4 1.0920(7) 0.0381(7) 0.38474(15) 0.0926(15) Uani d . 1 1 . .
    Br Br1 0.89492(12) 0.22108(12) 0.200225(18) 0.1030(4) Uani d . 1 1 . .
loop_
    _atom_site_aniso_label
    _atom_site_aniso_U_11
    _atom_site_aniso_U_22
    _atom_site_aniso_U_33
    _atom_site_aniso_U_12
    _atom_site_aniso_U_13
    _atom_site_aniso_U_23
    C1 0.058(3) 0.034(3) 0.052(3) 0.000(3) 0.001(3) -0.005(3)
    C2 0.053(3) 0.032(3) 0.048(2) -0.006(3) -0.001(2) -0.004(3)
    C3 0.055(3) 0.031(3) 0.036(2) -0.003(3) 0.004(2) -0.003(2)
    C4 0.057(3) 0.032(3) 0.045(3) -0.001(3) 0.000(3) -0.001(2)
    C5 0.064(3) 0.036(3) 0.055(3) -0.003(3) 0.001(3) -0.011(2)
    C6 0.056(3) 0.042(3) 0.039(3) -0.001(3) 0.002(2) -0.002(2)
    C7 0.056(3) 0.051(4) 0.047(3) 0.003(3) 0.005(3) 0.007(2)
    C8 0.056(3) 0.029(3) 0.048(3) -0.002(3) 0.002(2) 0.000(2)
    C9 0.073(4) 0.063(4) 0.062(3) 0.011(3) 0.015(3) -0.010(3)
    C10 0.060(4) 0.061(4) 0.060(3) -0.002(3) -0.013(3) -0.001(3)
    C11 0.049(3) 0.036(3) 0.042(2) 0.001(3) 0.002(2) -0.009(2)
    C12 0.056(3) 0.073(4) 0.058(3) -0.010(3) -0.002(3) -0.013(3)
    C13 0.058(4) 0.091(5) 0.077(4) -0.001(4) -0.005(3) -0.029(4)
    C14 0.089(5) 0.072(5) 0.053(3) 0.006(4) -0.015(3) -0.018(3)
    C15 0.068(4) 0.058(4) 0.051(3) -0.004(3) -0.003(3) -0.007(3)
    C16 0.056(3) 0.051(4) 0.050(3) 0.002(3) -0.003(2) -0.007(3)
    N1 0.076(4) 0.047(3) 0.068(3) -0.002(3) -0.009(3) 0.008(3)
    O1 0.076(2) 0.036(2) 0.058(2) -0.0071(19) 0.0121(19) 0.0059(18)
    O2 0.065(2) 0.027(2) 0.062(2) -0.0025(19) 0.008(2) 0.0077(16)
    O3 0.084(3) 0.138(4) 0.062(3) -0.009(3) -0.014(3) 0.024(3)
    O4 0.071(3) 0.103(4) 0.104(3) 0.026(3) 0.011(3) -0.006(3)
    Br1 0.1209(6) 0.1395(8) 0.0487(3) -0.0071(6) 0.0208(4) -0.0096(4)
_geom_special_details
;
All e.s.d.'s (except the e.s.d. in the dihedral angle between two l.s. planes)
are estimated using the full covariance matrix. The cell e.s.d.'s are taken
into account individually in the estimation of e.s.d.'s in distances, angles
and torsion angles; correlations between e.s.d.'s in cell parameters are only
used when they are defined by crystal symmetry. An approximate (isotropic)
treatment of cell e.s.d.'s is used for estimating e.s.d.'s involving l.s.
planes.
;
loop_
    _geom_bond_atom_site_label_1
    _geom_bond_atom_site_label_2
    _geom_bond_site_symmetry_2
    _geom_bond_distance
    _geom_bond_publ_flag
    C1 O2 . 1.411(6) ?
    C1 N1 . 1.532(7) ?
    C1 C2 . 1.536(7) ?
    C1 H1 . 0.9800 ?
    C2 C3 . 1.498(6) ?
    C2 C11 . 1.515(6) ?
    C2 H2 . 0.9800 ?
    C3 C8 . 1.325(6) ?
    C3 C4 . 1.453(7) ?
    C4 O1 . 1.220(5) ?
    C4 C5 . 1.517(7) ?
    C5 C6 . 1.540(7) ?
    C5 H5A . 0.9700 ?
    C5 H5B . 0.9700 ?
    C6 C10 . 1.525(7) ?
    C6 C9 . 1.528(7) ?
    C6 C7 . 1.545(7) ?
    C7 C8 . 1.491(6) ?
    C7 H7A . 0.9700 ?
    C7 H7B . 0.9700 ?
    C8 O2 . 1.365(5) ?
    C9 H9A . 0.9600 ?
    C9 H9B . 0.9600 ?
    C9 H9C . 0.9600 ?
    C10 H10A . 0.9600 ?
    C10 H10B . 0.9600 ?
    C10 H10C . 0.9600 ?
    C11 C16 . 1.371(6) ?
    C11 C12 . 1.396(6) ?
    C12 C13 . 1.376(7) ?
    C12 H12 . 0.9300 ?
    C13 C14 . 1.368(8) ?
    C13 H13 . 0.9300 ?
    C14 C15 . 1.373(8) ?
    C14 H14 . 0.9300 ?
    C15 C16 . 1.380(6) ?
    C15 Br1 . 1.882(5) ?
    C16 H16 . 0.9300 ?
    N1 O3 . 1.211(6) ?
    N1 O4 . 1.224(6) ?
loop_
    _geom_angle_atom_site_label_1
    _geom_angle_atom_site_label_2
    _geom_angle_atom_site_label_3
    _geom_angle_site_symmetry_1
    _geom_angle_site_symmetry_3
    _geom_angle
    _geom_angle_publ_flag
    O2 C1 N1 . . 107.0(4) ?
    O2 C1 C2 . . 108.6(4) ?
    N1 C1 C2 . . 109.9(4) ?
    O2 C1 H1 . . 110.4 ?
    N1 C1 H1 . . 110.4 ?
    C2 C1 H1 . . 110.4 ?
    C3 C2 C11 . . 115.9(4) ?
    C3 C2 C1 . . 98.8(4) ?
    C11 C2 C1 . . 112.4(4) ?
    C3 C2 H2 . . 109.7 ?
    C11 C2 H2 . . 109.7 ?
    C1 C2 H2 . . 109.7 ?
    C8 C3 C4 . . 121.1(5) ?
    C8 C3 C2 . . 109.9(4) ?
    C4 C3 C2 . . 129.0(4) ?
    O1 C4 C3 . . 122.8(5) ?
    O1 C4 C5 . . 122.1(5) ?
    C3 C4 C5 . . 114.9(4) ?
    C4 C5 C6 . . 115.6(4) ?
    C4 C5 H5A . . 108.4 ?
    C6 C5 H5A . . 108.4 ?
    C4 C5 H5B . . 108.4 ?
    C6 C5 H5B . . 108.4 ?
    H5A C5 H5B . . 107.4 ?
    C10 C6 C9 . . 109.6(4) ?
    C10 C6 C7 . . 109.6(4) ?
    C9 C6 C7 . . 109.6(4) ?
    C10 C6 C5 . . 109.1(4) ?
    C9 C6 C5 . . 109.2(4) ?
    C7 C6 C5 . . 109.7(4) ?
    C8 C7 C6 . . 110.3(4) ?
    C8 C7 H7A . . 109.6 ?
    C6 C7 H7A . . 109.6 ?
    C8 C7 H7B . . 109.6 ?
    C6 C7 H7B . . 109.6 ?
    H7A C7 H7B . . 108.1 ?
    C3 C8 O2 . . 113.9(4) ?
    C3 C8 C7 . . 127.8(5) ?
    O2 C8 C7 . . 118.3(4) ?
    C6 C9 H9A . . 109.5 ?
    C6 C9 H9B . . 109.5 ?
    H9A C9 H9B . . 109.5 ?
    C6 C9 H9C . . 109.5 ?
    H9A C9 H9C . . 109.5 ?
    H9B C9 H9C . . 109.5 ?
    C6 C10 H10A . . 109.5 ?
    C6 C10 H10B . . 109.5 ?
    H10A C10 H10B . . 109.5 ?
    C6 C10 H10C . . 109.5 ?
    H10A C10 H10C . . 109.5 ?
    H10B C10 H10C . . 109.5 ?
    C16 C11 C12 . . 119.2(4) ?
    C16 C11 C2 . . 119.6(4) ?
    C12 C11 C2 . . 121.0(4) ?
    C13 C12 C11 . . 119.2(5) ?
    C13 C12 H12 . . 120.4 ?
    C11 C12 H12 . . 120.4 ?
    C12 C13 C14 . . 121.1(6) ?
    C12 C13 H13 . . 119.4 ?
    C14 C13 H13 . . 119.4 ?
    C13 C14 C15 . . 119.8(5) ?
    C13 C14 H14 . . 120.1 ?
    C15 C14 H14 . . 120.1 ?
    C14 C15 C16 . . 119.8(5) ?
    C14 C15 Br1 . . 121.0(4) ?
    C16 C15 Br1 . . 119.2(4) ?
    C11 C16 C15 . . 120.9(5) ?
    C11 C16 H16 . . 119.6 ?
    C15 C16 H16 . . 119.6 ?
    O3 N1 O4 . . 124.7(5) ?
    O3 N1 C1 . . 119.6(5) ?
    O4 N1 C1 . . 115.5(5) ?
    C8 O2 C1 . . 105.9(4) ?
loop_
    _geom_torsion_atom_site_label_1
    _geom_torsion_atom_site_label_2
    _geom_torsion_atom_site_label_3
    _geom_torsion_atom_site_label_4
    _geom_torsion_site_symmetry_1
    _geom_torsion_site_symmetry_2
    _geom_torsion_site_symmetry_3
    _geom_torsion_site_symmetry_4
    _geom_torsion
    _geom_torsion_publ_flag
    O2 C1 C2 C3 . . . . 16.1(5) ?
    N1 C1 C2 C3 . . . . -100.7(5) ?
    O2 C1 C2 C11 . . . . -106.8(4) ?
    N1 C1 C2 C11 . . . . 136.5(4) ?
    C11 C2 C3 C8 . . . . 110.0(5) ?
    C1 C2 C3 C8 . . . . -10.3(5) ?
    C11 C2 C3 C4 . . . . -72.7(7) ?
    C1 C2 C3 C4 . . . . 167.0(5) ?
    C8 C3 C4 O1 . . . . 177.6(5) ?
    C2 C3 C4 O1 . . . . 0.6(9) ?
    C8 C3 C4 C5 . . . . 2.2(7) ?
    C2 C3 C4 C5 . . . . -174.9(5) ?
    O1 C4 C5 C6 . . . . 152.9(5) ?
    C3 C4 C5 C6 . . . . -31.6(7) ?
    C4 C5 C6 C10 . . . . -67.6(6) ?
    C4 C5 C6 C9 . . . . 172.6(5) ?
    C4 C5 C6 C7 . . . . 52.5(6) ?
    C10 C6 C7 C8 . . . . 76.6(5) ?
    C9 C6 C7 C8 . . . . -163.1(4) ?
    C5 C6 C7 C8 . . . . -43.2(5) ?
    C4 C3 C8 O2 . . . . -176.5(4) ?
    C2 C3 C8 O2 . . . . 1.1(6) ?
    C4 C3 C8 C7 . . . . 4.7(8) ?
    C2 C3 C8 C7 . . . . -177.7(4) ?
    C6 C7 C8 C3 . . . . 17.4(7) ?
    C6 C7 C8 O2 . . . . -161.3(4) ?
    C3 C2 C11 C16 . . . . 137.5(5) ?
    C1 C2 C11 C16 . . . . -109.9(6) ?
    C3 C2 C11 C12 . . . . -46.8(7) ?
    C1 C2 C11 C12 . . . . 65.8(7) ?
    C16 C11 C12 C13 . . . . -2.2(10) ?
    C2 C11 C12 C13 . . . . -177.9(5) ?
    C11 C12 C13 C14 . . . . 1.6(10) ?
    C12 C13 C14 C15 . . . . -0.7(11) ?
    C13 C14 C15 C16 . . . . 0.4(11) ?
    C13 C14 C15 Br1 . . . . 178.2(5) ?
    C12 C11 C16 C15 . . . . 1.9(9) ?
    C2 C11 C16 C15 . . . . 177.7(5) ?
    C14 C15 C16 C11 . . . . -1.0(10) ?
    Br1 C15 C16 C11 . . . . -178.8(4) ?
    O2 C1 N1 O3 . . . . -10.3(7) ?
    C2 C1 N1 O3 . . . . 107.4(6) ?
    O2 C1 N1 O4 . . . . 174.1(5) ?
    C2 C1 N1 O4 . . . . -68.1(6) ?
    C3 C8 O2 C1 . . . . 9.9(6) ?
    C7 C8 O2 C1 . . . . -171.2(4) ?
    N1 C1 O2 C8 . . . . 102.2(4) ?
    C2 C1 O2 C8 . . . . -16.4(5) ?
loop_
    _geom_hbond_atom_site_label_D
    _geom_hbond_atom_site_label_H
    _geom_hbond_atom_site_label_A
    _geom_hbond_site_symmetry_A
    _geom_hbond_distance_DH
    _geom_hbond_distance_HA
    _geom_hbond_distance_DA
    _geom_hbond_angle_DHA
    C1 H1 O1 1_545 0.979 2.290 3.165(6) 148.27
    C5 H5A O2 1_565 0.969 2.657 3.351(6) 128.79
    C14 H14 O1 4_645 0.931 2.645 3.559(7) 167.32
_iucr_refine_instructions_details
;
TITL d-br in P 21 21 21
CELL  0.71073   6.6799   7.3713  32.9075   90.000   90.000   90.000
ZERR     4.00   0.0007   0.0009   0.0014    0.000    0.000    0.000
LATT  -1
SYMM  1/2 - X, - Y, 1/2 + Z
SYMM  1/2 + X, 1/2 - Y, - Z
SYMM  - X, 1/2 + Y, 1/2 - Z
SFAC  C    H    N    O    BR
UNIT  64   64   4    16   4
MERG   2
OMIT    -3.00  51.00
FMAP   2
PLAN    5
SIZE     0.31   0.36   0.38
ACTA
BOND   $H
CONF
L.S.   10
TEMP    23.00
WGHT    0.012200    2.568400
EXTI    0.006794
FVAR       0.33260
C1    1    0.747983    0.095628    0.383774    11.00000    0.05815    0.03376 =
         0.05184   -0.00450    0.00054    0.00006
AFIX  13
H1    2    0.720928   -0.009103    0.366271    11.00000   -1.20000
AFIX   0
C2    1    0.754026    0.270751    0.358515    11.00000    0.05346    0.03178 =
         0.04834   -0.00400   -0.00116   -0.00575
AFIX  13
H2    2    0.892287    0.314226    0.356427    11.00000   -1.20000
AFIX   0
C3    1    0.637709    0.391536    0.386487    11.00000    0.05466    0.03105 =
         0.03643   -0.00317    0.00434   -0.00276
C4    1    0.616750    0.587681    0.385567    11.00000    0.05655    0.03224 =
         0.04543   -0.00095   -0.00046   -0.00149
C5    1    0.501414    0.668009    0.420968    11.00000    0.06419    0.03621 =
         0.05486   -0.01115    0.00091   -0.00269
AFIX  23
H5A   2    0.441748    0.781345    0.412156    11.00000   -1.20000
H5B   2    0.595585    0.696274    0.442494    11.00000   -1.20000
AFIX   0
C6    1    0.334968    0.547087    0.438731    11.00000    0.05601    0.04176 =
         0.03930   -0.00169    0.00156   -0.00125
C7    1    0.421085    0.358117    0.449097    11.00000    0.05560    0.05050 =
         0.04701    0.00717    0.00458    0.00339
AFIX  23
H7A   2    0.496168    0.364803    0.474283    11.00000   -1.20000
H7B   2    0.312308    0.272583    0.452866    11.00000   -1.20000
AFIX   0
C8    1    0.554617    0.293748    0.415768    11.00000    0.05592    0.02857 =
         0.04775    0.00001    0.00179   -0.00181
C9    1    0.252431    0.635470    0.477231    11.00000    0.07333    0.06301 =
         0.06232   -0.01034    0.01509    0.01099
AFIX  33
H9A   2    0.357715    0.647107    0.496916    11.00000   -1.50000
H9B   2    0.147259    0.561427    0.488194    11.00000   -1.50000
H9C   2    0.200448    0.753419    0.470777    11.00000   -1.50000
AFIX   0
C10   1    0.167887    0.527295    0.407467    11.00000    0.05998    0.06142 =
         0.05970   -0.00127   -0.01280   -0.00178
AFIX  33
H10A  2    0.220289    0.472237    0.383263    11.00000   -1.50000
H10B  2    0.114716    0.644825    0.401029    11.00000   -1.50000
H10C  2    0.063474    0.452363    0.418425    11.00000   -1.50000
AFIX   0
C11   1    0.667036    0.245424    0.316368    11.00000    0.04908    0.03615 =
         0.04199   -0.00897    0.00199    0.00134
C12   1    0.464254    0.206743    0.310897    11.00000    0.05650    0.07289 =
         0.05815   -0.01325   -0.00192   -0.00971
AFIX  43
H12   2    0.378707    0.199894    0.333141    11.00000   -1.20000
AFIX   0
C13   1    0.392410    0.178864    0.272208    11.00000    0.05759    0.09102 =
         0.07734   -0.02942   -0.00500   -0.00142
AFIX  43
H13   2    0.256762    0.156123    0.268392    11.00000   -1.20000
AFIX   0
C14   1    0.517194    0.184041    0.239259    11.00000    0.08911    0.07157 =
         0.05294   -0.01756   -0.01532    0.00638
AFIX  43
H14   2    0.466694    0.163546    0.213326    11.00000   -1.20000
AFIX   0
C15   1    0.717268    0.219603    0.244611    11.00000    0.06818    0.05777 =
         0.05062   -0.00738   -0.00288   -0.00399
C16   1    0.791244    0.248772    0.283213    11.00000    0.05627    0.05137 =
         0.05012   -0.00651   -0.00347    0.00241
AFIX  43
H16   2    0.927157    0.270997    0.286784    11.00000   -1.20000
AFIX   0
N1    3    0.946825    0.070567    0.406260    11.00000    0.07580    0.04687 =
         0.06810    0.00805   -0.00853   -0.00220
O1    4    0.696363    0.682366    0.359817    11.00000    0.07639    0.03553 =
         0.05844    0.00588    0.01212   -0.00711
O2    4    0.597432    0.112995    0.413601    11.00000    0.06535    0.02684 =
         0.06162    0.00765    0.00763   -0.00251
O3    4    0.953999    0.094270    0.442651    11.00000    0.08408    0.13785 =
         0.06237    0.02390   -0.01401   -0.00883
O4    4    1.091960    0.038143    0.384735    11.00000    0.07150    0.10271 =
         0.10361   -0.00561    0.01107    0.02580
BR1   5    0.894922    0.221076    0.200225    11.00000    0.12091    0.13951 =
         0.04872   -0.00964    0.02080   -0.00705
HKLF 4
REM  d-br in P 21 21 21
REM R1 =  0.0509 for   1857 Fo > 4sig(Fo)  and  0.0949 for all   2997 data
REM    200 parameters refined using      0 restraints
END
WGHT      0.0414      1.2368
REM Highest difference peak  0.507,  deepest hole -0.459,  1-sigma level  0.064
Q1    1   0.7841  0.3235  0.1944  11.00000  0.05    0.51
Q2    1   0.9476  0.2028  0.1949  11.00000  0.05    0.43
Q3    1   0.8754  0.3596  0.2015  11.00000  0.05    0.42
Q4    1   0.9164  0.1994  0.2087  11.00000  0.05    0.40
Q5    1   0.8931  0.2213  0.1557  11.00000  0.05    0.32
;
