# Supplementary material for: (2S,3S)-3-(3-Bromo­phen­yl)-6,6-dimethyl-2-nitro-2,3,6,7-tetra­hydro­benzo­furan-4(5H)-one
Source: Acta Crystallogr Sect E Struct Rep Online. 2013 Jul 17;69(Pt 8):o1270. doi: 10.1107/S160053681301920X (PMC3793765; doi:10.1107/S160053681301920X)
Supplement: Supplementary file 2 [file e-69-o1270-Isup2.hkl]

#
# h,k,l, Fc-squared, Fo-squared, sigma(Fo-squared) and status flag
#
data_I
_shelx_title ' d-br in P 21 21 21'
_shelx_refln_list_code          4
_shelx_F_calc_maximum      170.43
_exptl_crystal_F_000       744.00
_reflns_d_resolution_high  0.8255
 
loop_
 _symmetry_equiv_pos_as_xyz
 'x, y, z'
 '-x+1/2, -y, z+1/2'
 'x+1/2, -y+1/2, -z'
 '-x, y+1/2, -z+1/2'
 
_cell_length_a     6.6799
_cell_length_b     7.3713
_cell_length_c    32.9075
_cell_angle_alpha  90.000
_cell_angle_beta   90.000
_cell_angle_gamma  90.000
 
_shelx_F_squared_multiplier     1.000
 
loop_
 _refln_index_h
 _refln_index_k
 _refln_index_l
 _refln_F_squared_calc
 _refln_F_squared_meas
 _refln_F_squared_sigma
 _refln_observed_status
   2   0   0      687.43      568.24     11.38 o
   4   0   0      994.75      896.57     29.48 o
   6   0   0      246.86      262.69     46.88 o
   8   0   0        3.50       42.32     27.58 o
   1   1   0     3583.87     3254.36     51.41 o
   2   1   0    10799.81    10854.60    251.53 o
   3   1   0        4.24        6.88      5.60 o
   4   1   0      517.87      526.30     13.77 o
   5   1   0      110.35      107.51     11.46 o
   6   1   0        7.03        5.14      8.70 o
   7   1   0        9.38       -6.52     11.04 o
   8   1   0       18.45       20.21     13.60 o
   0   2   0    25249.11    28575.70   1536.57 o
   1   2   0      214.29      162.45      7.13 o
   2   2   0        5.99       11.45      4.92 o
   3   2   0       53.06       69.88      7.90 o
   4   2   0       10.82       10.36      8.43 o
   5   2   0      165.64      199.99     11.58 o
   6   2   0       32.21       42.51     10.15 o
   7   2   0        8.01        2.37      9.41 o
   1   3   0        6.60       27.98      7.31 o
   2   3   0     2378.72     2412.20     55.15 o
   3   3   0      469.88      511.40     21.40 o
   4   3   0        1.88        4.12      6.47 o
   5   3   0       62.98       59.89     11.02 o
   6   3   0       85.82       59.51      9.95 o
   7   3   0       49.48       42.58     11.91 o
   0   4   0      493.75      444.08     32.21 o
   1   4   0      187.83      151.38     14.80 o
   2   4   0      234.03      213.07     15.40 o
   3   4   0       91.44       75.72     14.05 o
   4   4   0       19.57        2.53      9.65 o
   5   4   0      229.84      264.64     22.94 o
   6   4   0       20.04        7.25      9.90 o
   7   4   0        0.83       -8.26     11.05 o
   1   5   0       44.28       33.36     11.97 o
   2   5   0       25.75       15.73     11.84 o
   3   5   0       15.64       71.19     14.39 o
   4   5   0       21.11       24.03     19.82 o
   5   5   0      271.88      276.13     19.43 o
   6   5   0        0.09       17.20     11.39 o
   0   6   0      416.35      360.16     37.07 o
   1   6   0       83.24      131.63     20.72 o
   2   6   0      111.22       77.67     19.51 o
   3   6   0       11.76       11.13     13.49 o
   4   6   0       47.73        1.70     20.46 o
   5   6   0       69.64       94.24     21.62 o
   1   7   0        3.29        3.14     17.78 o
   2   7   0       44.71       75.25     24.87 o
   3   7   0        4.22       -6.95     15.42 o
   4   7   0       11.45       20.14     17.94 o
   5   7   0        5.77       12.09     33.16 o
   0   8   0        0.65       55.35     52.93 o
   1   8   0        6.52       29.92     41.04 o
   2   8   0       51.90       26.61     24.86 o
   3   8   0        9.50       43.60     22.76 o
   1   0   1       68.49       53.67      1.81 o
   2   0   1     4766.79     4821.77     67.01 o
   3   0   1      119.41      149.60      5.43 o
   4   0   1       49.11       44.53      5.66 o
   5   0   1      595.26      577.87     14.25 o
   6   0   1      132.06      124.28     15.66 o
   7   0   1       17.58        9.98     10.18 o
   8   0   1        2.25       13.12     13.95 o
  -8   1   1        6.09       11.85     10.28 o
  -7   1   1       12.03       12.15     11.16 o
  -6   1   1       49.88       42.23     15.51 o
  -5   1   1        9.81       21.44      9.15 o
  -4   1   1       19.85       25.66      6.51 o
  -3   1   1     1005.47      868.82     19.01 o
  -2   1   1     1508.85     1454.66     20.36 o
  -1   1   1    19103.17    19175.14    574.55 o
   1   1   1    20704.20    20353.33    830.53 o
   2   1   1     1338.94     1308.44     28.31 o
   3   1   1     1176.45     1033.87     18.75 o
   4   1   1       19.16       21.15      6.92 o
   5   1   1        9.33       15.89      7.51 o
   6   1   1       45.67       27.91     10.44 o
   7   1   1       13.09        8.05     10.38 o
   8   1   1        5.40        4.86     16.19 o
  -7   2   1        1.71       14.26      9.24 o
  -6   2   1       18.87       24.25     11.22 o
  -5   2   1      443.23      466.02     17.06 o
  -4   2   1       22.98       30.12      6.90 o
  -3   2   1      714.60      708.37     17.17 o
  -2   2   1      384.87      367.63     13.62 o
  -1   2   1       62.41       72.57      6.34 o
   0   2   1    19602.54    20480.78    675.26 o
   1   2   1       12.39       30.02      5.52 o
   2   2   1      466.65      447.66     12.17 o
   3   2   1      885.85      877.81     18.37 o
   4   2   1       25.19       32.79      6.76 o
   5   2   1      517.47      550.83     19.04 o
   6   2   1       26.19       36.71      9.26 o
   7   2   1        1.53        0.27     12.16 o
  -7   3   1       10.84       -9.74     12.59 o
  -6   3   1       42.34       55.84     11.12 o
  -5   3   1      104.64      108.15     11.96 o
  -4   3   1      140.17      181.57     18.34 o
  -3   3   1      211.69      190.69     13.86 o
  -2   3   1     2403.79     2307.86     50.90 o
  -1   3   1     2247.47     2273.69     50.91 o
   0   3   1     1604.16     1544.64     33.58 o
   1   3   1     2497.95     2516.42     51.11 o
   2   3   1     2637.90     2490.54     57.32 o
   3   3   1      222.76      228.73     18.53 o
   4   3   1      136.56      170.76     15.79 o
   5   3   1       96.40      116.44     11.25 o
   6   3   1       48.27       46.01     11.40 o
   7   3   1       11.29       15.92      9.52 o
  -7   4   1        5.53       -1.72     13.70 o
  -6   4   1       17.80       15.01      9.08 o
  -5   4   1      283.37      285.10     21.57 o
  -4   4   1       26.84       44.78     10.93 o
  -3   4   1      285.43      286.35     16.16 o
  -2   4   1       57.36       72.98     11.31 o
  -1   4   1     1197.73     1214.55     32.22 o
   0   4   1     1155.62     1124.79     38.07 o
   1   4   1     1147.97     1133.52     31.23 o
   2   4   1       63.41       76.66     11.07 o
   3   4   1      270.28      254.58     15.98 o
   4   4   1       48.73       53.08     10.44 o
   5   4   1      242.65      234.18     18.36 o
   6   4   1       20.95       12.88      9.85 o
   7   4   1        5.27       14.10      9.96 o
  -6   5   1        3.32       11.94     10.36 o
  -5   5   1       10.16        4.91     13.41 o
  -4   5   1      250.15      246.58     21.07 o
  -3   5   1       12.59       -0.74     11.54 o
  -2   5   1      277.80      297.08     20.10 o
  -1   5   1      945.26      890.94     32.28 o
   0   5   1       27.23       21.43     12.82 o
   1   5   1      991.87      914.86     34.36 o
   2   5   1      287.92      302.70     18.79 o
   3   5   1       26.90       35.05     13.04 o
   4   5   1      225.85      194.49     21.63 o
   5   5   1        8.55        6.68     14.30 o
   6   5   1        2.24       -1.78     11.71 o
  -5   6   1       22.12       26.75     18.89 o
  -4   6   1       34.52       41.05     22.72 o
  -3   6   1      174.88      220.90     25.58 o
  -2   6   1       44.02       51.84     16.44 o
  -1   6   1      178.08      171.61     22.56 o
   0   6   1      478.31      508.01     35.96 o
   1   6   1      191.24      193.06     20.40 o
   2   6   1       38.94       46.12     15.12 o
   3   6   1      158.03      197.39     20.65 o
   4   6   1       36.48       53.29     23.02 o
   5   6   1       20.21       26.86     15.59 o
  -5   7   1        0.53      -25.55     24.12 o
  -4   7   1       45.49       39.49     19.37 o
  -3   7   1        9.46       13.84     17.66 o
  -2   7   1       90.48       97.14     23.17 o
  -1   7   1      283.13      180.34     24.64 o
   0   7   1      376.91      394.87     33.81 o
   1   7   1      297.19      210.43     25.33 o
   2   7   1      103.86      122.44     21.05 o
   3   7   1        9.26       14.27     17.59 o
   4   7   1       46.32       59.21     19.20 o
   5   7   1        0.60      -20.72     33.60 o
  -3   8   1        1.03        7.70     21.86 o
  -2   8   1       11.71       16.91     22.84 o
  -1   8   1       13.22        6.84     21.27 o
   0   8   1        7.10       39.22     21.26 o
   1   8   1       12.66       16.43     22.18 o
   2   8   1       10.67       11.41     19.10 o
   3   8   1        0.76      -20.14     19.82 o
   1   0   2     1333.06     1242.86     17.39 o
   2   0   2      100.25      167.26      6.61 o
   3   0   2     1569.41     1495.08     20.77 o
   4   0   2      389.68      337.54      9.73 o
   5   0   2      166.76      173.08     11.80 o
   6   0   2        5.88        5.50      7.13 o
   7   0   2        0.29        7.24     10.77 o
   8   0   2        1.84       18.39     17.29 o
  -8   1   2        5.82        9.98     11.42 o
  -7   1   2        2.11      -17.22     11.48 o
  -6   1   2      160.78      130.70     15.37 o
  -5   1   2      539.83      540.31     21.43 o
  -4   1   2      416.41      464.47     12.84 o
  -3   1   2      397.66      440.06     11.38 o
  -2   1   2     6622.77     6686.32    121.42 o
  -1   1   2     4723.24     4844.73     89.66 o
   0   1   2      432.50      378.46      8.46 o
   1   1   2     5591.51     5524.31     98.59 o
   2   1   2     7395.65     7506.05    145.77 o
   3   1   2      306.11      335.32      9.29 o
   4   1   2      465.24      525.61     14.60 o
   5   1   2      518.96      502.06     17.60 o
   6   1   2      198.66      203.13     14.46 o
   7   1   2        1.81       16.83      9.63 o
   8   1   2        6.12        0.79     13.09 o
  -7   2   2       30.96       23.83      9.26 o
  -6   2   2       27.96       31.47      8.49 o
  -5   2   2       24.25       36.77      9.04 o
  -4   2   2      358.79      353.86     12.80 o
  -3   2   2     1578.37     1601.54     34.51 o
  -2   2   2     1034.62      963.02     22.69 o
  -1   2   2     1063.09     1119.64     27.00 o
   0   2   2    29046.02    31939.39   1266.49 o
   1   2   2      939.28     1019.18     20.36 o
   2   2   2     1205.77     1122.61     27.08 o
   3   2   2     1497.41     1532.47     30.31 o
   4   2   2      399.71      393.05     12.36 o
   5   2   2       35.30       43.37      9.78 o
   6   2   2       40.83       52.11     11.19 o
   7   2   2       27.09       27.17     10.27 o
  -7   3   2        7.92       -1.14      7.85 o
  -6   3   2       28.04       45.88      9.81 o
  -5   3   2       92.01       96.81      9.48 o
  -4   3   2      422.21      429.76     14.08 o
  -3   3   2       40.16       40.27     11.18 o
  -2   3   2     1455.77     1369.84     33.04 o
  -1   3   2     2457.75     2434.95     63.70 o
   0   3   2     3569.10     3797.08     85.03 o
   1   3   2     2726.53     2709.78     58.94 o
   2   3   2     1380.35     1284.42     30.73 o
   3   3   2       79.57       92.27     11.74 o
   4   3   2      363.99      383.69     24.70 o
   5   3   2       77.63       84.70     11.75 o
   6   3   2       18.36       19.73     13.59 o
   7   3   2        7.50        6.62     11.27 o
  -7   4   2        6.07        4.49     11.83 o
  -6   4   2       32.76       24.71     14.91 o
  -5   4   2       42.69       43.34     10.47 o
  -4   4   2       30.60       16.32     11.88 o
  -3   4   2      694.88      699.64     25.32 o
  -2   4   2      114.94      147.94     12.44 o
  -1   4   2      773.18      755.28     25.99 o
   0   4   2     4744.13     5058.55    136.22 o
   1   4   2      593.72      558.40     24.98 o
   2   4   2      145.38      157.94     11.84 o
   3   4   2      746.12      739.20     26.50 o
   4   4   2       58.24       41.50     11.04 o
   5   4   2       35.03       47.34     10.04 o
   6   4   2       27.60       34.89     10.87 o
   7   4   2        5.33        8.50     10.01 o
  -6   5   2       17.07       18.62     12.14 o
  -5   5   2       64.22       46.35     13.25 o
  -4   5   2       72.71       75.09     19.15 o
  -3   5   2      110.08      175.36     16.04 o
  -2   5   2       59.00       41.58     12.90 o
  -1   5   2      270.54      277.99     20.38 o
   0   5   2     1508.63     1567.94     50.45 o
   1   5   2      210.55      199.39     18.95 o
   2   5   2       79.99       56.59     15.56 o
   3   5   2      117.12      160.92     20.19 o
   4   5   2       59.69       54.31     20.21 o
   5   5   2       69.43       65.23     13.33 o
   6   5   2       14.18        3.42     11.15 o
  -5   6   2       15.03       -7.95     16.30 o
  -4   6   2       63.22       61.67     21.11 o
  -3   6   2       31.94       30.02     21.73 o
  -2   6   2       35.66       27.19     16.35 o
  -1   6   2      187.25      203.78     28.10 o
   0   6   2       55.29       32.54     16.45 o
   1   6   2      236.79      275.67     23.70 o
   2   6   2       51.95       53.42     18.67 o
   3   6   2       25.07       32.84     14.50 o
   4   6   2       70.58       54.27     15.72 o
   5   6   2       12.71       27.88     13.86 o
  -5   7   2        2.79       -6.36     17.09 o
  -4   7   2       14.36       73.05     28.59 o
  -3   7   2       45.53       74.91     27.28 o
  -2   7   2        4.66        0.54     17.42 o
  -1   7   2      155.36      112.19     21.81 o
   0   7   2       19.91       29.75     19.50 o
   1   7   2      166.86      114.79     22.28 o
   2   7   2        5.62       -1.07     14.63 o
   3   7   2       37.65       21.85     18.71 o
   4   7   2       13.43       17.22     21.51 o
   5   7   2        3.02        4.05     18.99 o
  -3   8   2        1.15       18.37     34.04 o
  -2   8   2        4.32       15.08     21.61 o
  -1   8   2        7.53        4.11     32.65 o
   0   8   2        0.26       28.29     22.44 o
   1   8   2       10.17       13.81     25.01 o
   2   8   2        5.86       24.60     21.02 o
   3   8   2        1.19       24.70     30.34 o
   1   0   3     2769.81     2431.17     23.20 o
   2   0   3    15471.21    15727.85    323.14 o
   3   0   3     1289.53     1383.55     20.86 o
   4   0   3       15.81        5.34      4.22 o
   5   0   3      280.95      299.68     10.56 o
   6   0   3      101.94       69.52      8.52 o
   7   0   3        0.08       -4.97     10.27 o
   8   0   3        0.53       32.61     14.14 o
  -8   1   3       12.57       54.52     22.72 o
  -7   1   3        1.72        5.24     10.07 o
  -6   1   3       51.84       43.49      9.76 o
  -5   1   3       66.25       63.37      8.77 o
  -4   1   3     1057.87     1108.91     26.80 o
  -3   1   3       88.24       79.73      8.98 o
  -2   1   3     1694.88     1506.15     20.41 o
  -1   1   3     1175.13     1126.03     16.70 o
   0   1   3      693.47      721.28     10.51 o
   1   1   3     1115.90     1076.57     16.00 o
   2   1   3     1804.52     1567.43     26.37 o
   3   1   3       20.57       13.67      5.12 o
   4   1   3     1082.92     1090.51     21.96 o
   5   1   3       78.39       64.62     12.78 o
   6   1   3       37.89       38.37     11.70 o
   7   1   3        0.96        6.63     11.38 o
   8   1   3       14.74        9.42     12.53 o
  -7   2   3       20.45       25.25     10.71 o
  -6   2   3       43.43       31.45      9.11 o
  -5   2   3       70.98       61.17      8.76 o
  -4   2   3       51.10       56.97      5.94 o
  -3   2   3     1757.57     1771.66     34.51 o
  -2   2   3     1566.63     1565.32     35.02 o
  -1   2   3     5035.67     4866.24     99.39 o
   0   2   3     1519.82     1693.06     54.55 o
   1   2   3     4624.61     4622.88     93.05 o
   2   2   3     1596.43     1556.90     29.86 o
   3   2   3     1593.17     1588.91     35.59 o
   4   2   3       22.90       25.93      7.16 o
   5   2   3       70.68       72.08      9.31 o
   6   2   3       38.66       27.55     10.58 o
   7   2   3       17.65       11.21     10.78 o
  -7   3   3        4.34       10.98     11.51 o
  -6   3   3       43.93       56.46     10.97 o
  -5   3   3      160.86      189.75     11.10 o
  -4   3   3      330.79      320.56     13.75 o
  -3   3   3      207.75      211.53     10.89 o
  -2   3   3      239.14      212.85     12.01 o
  -1   3   3     5613.75     5646.11    137.33 o
   0   3   3      996.31      990.04     26.67 o
   1   3   3     5846.99     5852.23    144.89 o
   2   3   3      208.35      184.29     16.54 o
   3   3   3      131.59      120.26     13.27 o
   4   3   3      354.69      340.20     16.04 o
   5   3   3      157.95      193.13     12.62 o
   6   3   3       38.33       37.14     10.15 o
   7   3   3        2.95       16.92     11.80 o
  -7   4   3        7.22       10.52     26.32 o
  -6   4   3       60.73       41.37     11.09 o
  -5   4   3       21.80        9.86     10.41 o
  -4   4   3      100.42      124.08     12.36 o
  -3   4   3      343.38      447.92     17.95 o
  -2   4   3      389.05      419.47     22.48 o
  -1   4   3      190.40      203.19     16.20 o
   0   4   3     6594.74     6717.25    192.02 o
   1   4   3      305.72      338.07     14.85 o
   2   4   3      493.27      510.73     20.25 o
   3   4   3      281.17      317.84     17.10 o
   4   4   3       82.57       98.30     13.98 o
   5   4   3       15.00       28.28      9.29 o
   6   4   3       66.39       36.84     11.68 o
   7   4   3        6.53       34.06     13.41 o
  -6   5   3       27.11        5.34     12.93 o
  -5   5   3       45.15       47.36     15.85 o
  -4   5   3       40.73       36.71     14.73 o
  -3   5   3       24.98       22.79     11.84 o
  -2   5   3       88.29      120.40     14.95 o
  -1   5   3      313.61      337.44     22.94 o
   0   5   3       79.92      118.25     17.94 o
   1   5   3      316.27      337.61     24.72 o
   2   5   3      113.12      154.19     15.62 o
   3   5   3       28.82       33.93     11.46 o
   4   5   3       44.24       37.17     17.00 o
   5   5   3       48.39       66.15     14.54 o
   6   5   3       25.54       12.27     12.44 o
  -5   6   3       61.75       75.30     17.70 o
  -4   6   3       24.78       32.99     17.72 o
  -3   6   3       78.46       78.66     17.33 o
  -2   6   3       64.64       70.37     17.72 o
  -1   6   3       59.20       69.74     16.87 o
   0   6   3      181.38      230.31     22.03 o
   1   6   3       62.32       73.20     17.68 o
   2   6   3       67.52       72.37     17.75 o
   3   6   3      101.95       96.91     21.56 o
   4   6   3       28.13       30.16     15.41 o
   5   6   3       58.66       48.60     18.49 o
  -4   7   3       48.07       -2.49     23.72 o
  -3   7   3        0.35        0.37     20.61 o
  -2   7   3      146.44      127.43     23.04 o
  -1   7   3       10.11       23.53     19.16 o
   0   7   3      101.12      124.33     23.20 o
   1   7   3        5.53        3.21     26.89 o
   2   7   3      162.37      177.55     37.74 o
   3   7   3        0.77       -1.24     16.88 o
   4   7   3       44.21       14.67     40.30 o
  -3   8   3        3.02       -2.96     23.69 o
  -2   8   3        1.45       12.43     20.00 o
  -1   8   3       20.92       12.56     23.58 o
   0   8   3       34.23       35.77     22.78 o
   1   8   3       18.49       36.44     20.59 o
   2   8   3        1.18      -12.93     18.92 o
   3   8   3        2.81       -6.70     21.60 o
   1   0   4      414.55      448.59      4.29 o
   2   0   4      181.01      136.86      7.67 o
   3   0   4    11318.29    11346.73    224.12 o
   4   0   4       52.14       46.20      5.63 o
   5   0   4      206.33      219.18      9.31 o
   6   0   4        0.66        3.07      7.36 o
   7   0   4       39.38       31.52     15.43 o
   8   0   4        2.49       12.47     17.70 o
  -8   1   4        0.65       34.07     16.16 o
  -7   1   4       44.33       19.65      8.28 o
  -6   1   4      119.12      102.00     13.54 o
  -5   1   4      240.53      255.65     12.62 o
  -4   1   4      466.05      488.41     17.03 o
  -3   1   4      303.37      342.12     13.31 o
  -2   1   4     2253.59     2219.10     30.01 o
  -1   1   4    10608.60    10233.82    241.72 o
   0   1   4        2.79       11.59      2.84 o
   1   1   4    10168.71     9911.29    228.57 o
   2   1   4     2078.22     2004.44     33.09 o
   3   1   4      437.29      458.37     10.65 o
   4   1   4      421.11      428.86     12.84 o
   5   1   4      212.50      205.05     11.71 o
   6   1   4      116.55      111.52     15.84 o
   7   1   4       43.11       20.68     10.54 o
   8   1   4        0.59       18.32     16.27 o
  -7   2   4        4.53        8.36      7.30 o
  -6   2   4       33.86       34.85      7.33 o
  -5   2   4       19.66       11.04      6.24 o
  -4   2   4      182.75      195.40      9.75 o
  -3   2   4     2915.72     2995.76     61.25 o
  -2   2   4      298.13      287.78     13.77 o
  -1   2   4     1311.29     1245.68     23.93 o
   0   2   4     8854.45     9121.55    220.43 o
   1   2   4     1144.18     1118.01     21.36 o
   2   2   4      235.74      210.96      8.21 o
   3   2   4     2867.65     2891.63     62.35 o
   4   2   4      219.39      262.30     11.77 o
   5   2   4       17.57        6.23      7.04 o
   6   2   4       25.86       23.22     12.41 o
   7   2   4        8.19        4.29      9.36 o
  -7   3   4       14.09        7.25     17.65 o
  -6   3   4        1.37        2.84      7.66 o
  -5   3   4      237.39      237.74     16.27 o
  -4   3   4      299.75      356.14     18.87 o
  -3   3   4      592.95      543.11     17.58 o
  -2   3   4      319.92      319.66     12.72 o
  -1   3   4     2765.60     2763.73     58.64 o
   0   3   4      257.45      192.18     10.64 o
   1   3   4     2270.23     2272.51     50.37 o
   2   3   4      424.93      431.07     17.08 o
   3   3   4      478.65      438.22     27.57 o
   4   3   4      299.26      326.13     15.41 o
   5   3   4      249.98      253.17     15.16 o
   6   3   4        0.83        1.97      8.87 o
   7   3   4       13.33       10.10     10.49 o
  -7   4   4        4.96       17.03     26.69 o
  -6   4   4       11.20        3.06      7.52 o
  -5   4   4       24.44       32.26      8.40 o
  -4   4   4       69.46       57.45     10.74 o
  -3   4   4      226.36      239.66     15.85 o
  -2   4   4      194.63      197.04     15.96 o
  -1   4   4       88.32      119.60     11.98 o
   0   4   4      381.66      464.29     20.39 o
   1   4   4      169.73      188.04     12.95 o
   2   4   4      219.53      221.52     13.57 o
   3   4   4      185.84      174.83     15.52 o
   4   4   4       91.87      102.57     12.37 o
   5   4   4       28.60       43.56     11.20 o
   6   4   4       13.34        6.43     10.59 o
   7   4   4        4.54        4.95     10.27 o
  -6   5   4        4.15       18.38      9.70 o
  -5   5   4      183.18      195.80     22.55 o
  -4   5   4       35.84       48.08     17.10 o
  -3   5   4      152.96      111.63     20.42 o
  -2   5   4      121.65      100.93     17.64 o
  -1   5   4      782.12      778.33     32.76 o
   0   5   4       22.85       10.86     11.33 o
   1   5   4      745.12      717.67     31.12 o
   2   5   4      139.15      114.04     14.55 o
   3   5   4      124.63       84.44     14.03 o
   4   5   4       43.85       72.10     19.56 o
   5   5   4      201.91      188.95     21.27 o
   6   5   4        2.69        1.17     10.90 o
  -5   6   4        7.05       10.90     18.00 o
  -4   6   4       38.14       61.38     19.88 o
  -3   6   4      105.41       77.65     19.11 o
  -2   6   4      313.52      387.39     35.59 o
  -1   6   4       94.85       59.16     16.27 o
   0   6   4      114.31      118.68     20.01 o
   1   6   4       74.19       53.65     16.85 o
   2   6   4      324.77      378.68     25.52 o
   3   6   4      101.91       61.05     15.57 o
   4   6   4       33.33       43.04     16.74 o
   5   6   4        7.60       30.44     15.69 o
  -4   7   4       19.81       29.22     33.27 o
  -3   7   4        6.98       36.56     21.85 o
  -2   7   4       41.01       45.18     19.77 o
  -1   7   4       52.93       49.80     23.90 o
   0   7   4       57.77       90.99     20.84 o
   1   7   4       47.10       43.51     17.91 o
   2   7   4       45.12       52.07     18.49 o
   3   7   4        6.39       20.10     18.35 o
   4   7   4       24.80       35.54     21.17 o
  -3   8   4        3.72      -19.72     24.58 o
  -2   8   4        7.46       -8.31     19.33 o
  -1   8   4        3.64       27.21     23.47 o
   0   8   4        8.10      -13.80     24.75 o
   1   8   4        4.49      -10.50     21.33 o
   2   8   4        8.46        4.06     22.57 o
   3   8   4        3.62      -20.14     23.02 o
   1   0   5     1333.48     1188.24     11.19 o
   2   0   5       71.76       68.84      2.96 o
   3   0   5       98.66       95.48      5.83 o
   4   0   5      108.69       87.78      5.63 o
   5   0   5       67.47       43.65      6.25 o
   6   0   5       36.03       15.59      7.42 o
   7   0   5        0.64        8.29     11.60 o
   8   0   5        2.00       -5.82     18.53 o
  -7   1   5       30.76       25.39      8.36 o
  -6   1   5      300.89      327.78     15.66 o
  -5   1   5      130.79      144.56     10.18 o
  -4   1   5     1050.04     1056.10     24.97 o
  -3   1   5       10.89       13.73      3.16 o
  -2   1   5      572.91      526.91     10.72 o
  -1   1   5     5065.18     4837.89     89.31 o
   0   1   5    12918.66    13594.47    350.80 o
   1   1   5     5224.02     5044.96     93.26 o
   2   1   5      653.32      602.39     12.46 o
   3   1   5        9.71        7.07      5.51 o
   4   1   5     1228.07     1212.60     25.59 o
   5   1   5      126.57      146.12     10.46 o
   6   1   5      307.87      349.06     21.35 o
   7   1   5       29.92       23.88     11.70 o
  -7   2   5       29.37       19.56      8.72 o
  -6   2   5      259.17      205.91     12.49 o
  -5   2   5      169.74      173.91     11.05 o
  -4   2   5       29.55       27.79      7.46 o
  -3   2   5      725.48      736.78     17.02 o
  -2   2   5     4926.78     4925.77    105.84 o
  -1   2   5     3262.16     3010.52     58.72 o
   0   2   5     1593.59     1504.50     28.57 o
   1   2   5     3392.90     3170.47     68.21 o
   2   2   5     5233.48     5289.29    118.35 o
   3   2   5      858.46      884.67     20.63 o
   4   2   5       57.06       62.99      7.93 o
   5   2   5      168.12      176.85     17.96 o
   6   2   5      248.80      242.57     15.82 o
   7   2   5       31.13       13.54     10.71 o
  -7   3   5        7.22       30.84     21.82 o
  -6   3   5       18.94       17.81      6.57 o
  -5   3   5       20.99       18.63      7.36 o
  -4   3   5      324.87      298.47     11.98 o
  -3   3   5      130.03      101.31     11.83 o
  -2   3   5      270.61      282.47     15.23 o
  -1   3   5     1499.59     1424.25     35.19 o
   0   3   5      115.41      145.31      8.85 o
   1   3   5     1400.17     1331.20     35.32 o
   2   3   5      324.05      336.25     14.77 o
   3   3   5      155.51      134.23     12.77 o
   4   3   5      340.93      291.26     15.33 o
   5   3   5        8.69        2.57      8.01 o
   6   3   5       11.55        9.85      9.02 o
   7   3   5        6.82        5.91     12.01 o
  -7   4   5        0.08       -5.44     20.11 o
  -6   4   5      129.34       84.18     14.59 o
  -5   4   5       53.07       38.34      8.11 o
  -4   4   5       42.31       33.60     12.19 o
  -3   4   5      147.27      218.35     16.56 o
  -2   4   5     1276.33     1283.55     34.99 o
  -1   4   5      352.09      340.31     16.60 o
   0   4   5       14.71       18.96     10.73 o
   1   4   5      329.20      309.34     15.41 o
   2   4   5     1291.50     1251.03     37.96 o
   3   4   5      135.86      190.53     17.62 o
   4   4   5       56.78       51.07     14.92 o
   5   4   5       53.03       44.37     10.27 o
   6   4   5      134.55       74.14     14.69 o
   7   4   5        0.02       -6.03     11.41 o
  -6   5   5       45.58       63.51     14.76 o
  -5   5   5       18.72       26.21     16.29 o
  -4   5   5       38.72       36.95     13.14 o
  -3   5   5      164.11      171.38     16.46 o
  -2   5   5      285.23      343.94     23.84 o
  -1   5   5      503.00      549.48     27.79 o
   0   5   5       87.62       55.23     13.87 o
   1   5   5      515.37      541.06     24.52 o
   2   5   5      283.63      288.58     24.23 o
   3   5   5      143.54      130.97     20.03 o
   4   5   5       57.26       33.81     19.30 o
   5   5   5       23.92       61.75     13.74 o
   6   5   5       42.64       38.66     14.15 o
  -5   6   5        9.32       10.33     23.57 o
  -4   6   5        8.00        8.06     17.72 o
  -3   6   5       55.54       82.90     17.04 o
  -2   6   5       40.78       41.79     14.79 o
  -1   6   5      141.33      174.79     22.76 o
   0   6   5        6.36       12.56     13.51 o
   1   6   5      108.51      102.62     22.87 o
   2   6   5       29.72       25.74     15.70 o
   3   6   5       39.82       50.99     15.48 o
   4   6   5        8.91       13.52     13.57 o
   5   6   5        9.07        4.10     14.75 o
  -4   7   5       22.86       16.67     27.10 o
  -3   7   5       26.44       28.49     18.01 o
  -2   7   5        2.71       16.92     19.27 o
  -1   7   5      308.54      375.56     51.05 o
   0   7   5      146.93       88.84     23.15 o
   1   7   5      289.13      324.79     42.68 o
   2   7   5        2.65        6.57     15.92 o
   3   7   5       23.12       17.84     19.89 o
   4   7   5       25.12       28.08     20.06 o
  -3   8   5        6.78       40.19     21.69 o
  -2   8   5       11.60       56.61     25.09 o
  -1   8   5       30.53       53.33     23.00 o
   0   8   5        0.06       35.68     23.33 o
   1   8   5       29.40       73.56     22.95 o
   2   8   5       11.26       11.10     24.18 o
   3   8   5        6.61       10.13     21.62 o
   0   0   6    16850.19    15633.35    472.64 o
   1   0   6    23049.23    20263.72   1779.31 o
   2   0   6     3802.21     4059.89     57.13 o
   3   0   6     1754.36     1688.66     24.18 o
   4   0   6        7.34        5.90      4.47 o
   5   0   6        7.60       15.07      5.87 o
   6   0   6        2.98        1.33      5.80 o
   7   0   6      113.52       68.93     18.87 o
   8   0   6        0.78       20.40     24.12 o
  -7   1   6       18.95       17.37      9.13 o
  -6   1   6       53.03       51.66      8.69 o
  -5   1   6      571.43      648.19     18.47 o
  -4   1   6       41.45       38.86      8.21 o
  -3   1   6      997.36     1047.53     16.89 o
  -2   1   6     1428.24     1341.00     34.19 o
  -1   1   6    11123.18    10970.08    261.27 o
   0   1   6     1372.45     1177.57     18.54 o
   1   1   6    10272.49    10253.40    224.75 o
   2   1   6     1380.91     1374.37     23.79 o
   3   1   6     1100.32     1147.81     20.14 o
   4   1   6       58.46       48.32      7.12 o
   5   1   6      596.70      659.37     18.37 o
   6   1   6       66.73       46.85     16.89 o
   7   1   6       20.20       18.42     11.20 o
  -7   2   6       30.26       25.50     10.80 o
  -6   2   6       19.75       10.82      6.53 o
  -5   2   6       75.95      102.29      9.28 o
  -4   2   6      427.97      464.64     10.41 o
  -3   2   6     2120.23     2140.42     37.20 o
  -2   2   6      269.27      293.54      8.46 o
  -1   2   6     3171.27     3098.25     60.71 o
   0   2   6     3781.63     3892.32     77.74 o
   1   2   6     3162.80     3087.27     57.84 o
   2   2   6      152.10      144.18     33.56 o
   3   2   6     2090.35     2071.01     44.02 o
   4   2   6      404.58      420.41     16.07 o
   5   2   6       66.14       98.39     15.27 o
   6   2   6       15.65       12.83      9.38 o
   7   2   6       34.89       17.53     10.83 o
  -7   3   6       13.19       25.97     17.59 o
  -6   3   6       52.40       75.84     13.71 o
  -5   3   6       41.90       28.93      8.92 o
  -4   3   6      120.65      146.58      8.79 o
  -3   3   6      276.13      244.03     11.29 o
  -2   3   6      248.11      257.12     13.60 o
  -1   3   6     1801.19     1804.95     44.29 o
   0   3   6       54.47       24.40      7.58 o
   1   3   6     1774.15     1811.43     40.54 o
   2   3   6      280.64      297.37     13.41 o
   3   3   6      281.03      250.89     29.46 o
   4   3   6      168.60      198.56     11.70 o
   5   3   6       67.08       50.15     10.39 o
   6   3   6       65.81       48.87     12.95 o
   7   3   6       13.98        0.48     10.10 o
  -7   4   6        2.67        5.05     25.43 o
  -6   4   6       32.68       19.50     10.97 o
  -5   4   6        0.96       11.36      7.72 o
  -4   4   6      175.27      206.57     15.94 o
  -3   4   6      221.59      222.50     20.54 o
  -2   4   6      696.70      739.56     27.18 o
  -1   4   6      299.44      287.41     17.37 o
   0   4   6      794.05      843.61     25.49 o
   1   4   6      191.90      201.08     13.66 o
   2   4   6      797.16      782.47     24.63 o
   3   4   6      153.55      146.29     13.92 o
   4   4   6      165.75      174.70     15.49 o
   5   4   6        1.58       -1.13     10.74 o
   6   4   6       33.09       13.88     13.16 o
   7   4   6        4.26       13.55     15.33 o
  -6   5   6        2.34        4.27     11.33 o
  -5   5   6       50.65       54.33     17.51 o
  -4   5   6      252.95      305.72     20.71 o
  -3   5   6      332.87      342.45     25.04 o
  -2   5   6      272.00      327.76     23.85 o
  -1   5   6      146.70      163.03     16.55 o
   0   5   6      103.69      139.12     15.29 o
   1   5   6      122.25      138.84     18.79 o
   2   5   6      306.60      377.98     20.12 o
   3   5   6      299.83      313.26     18.95 o
   4   5   6      255.60      275.38     25.21 o
   5   5   6       43.22       46.75     13.57 o
   6   5   6        1.20       -0.30     14.60 o
  -5   6   6        5.24      -16.37     16.62 o
  -4   6   6       18.54       55.60     17.20 o
  -3   6   6       24.87       22.15     19.31 o
  -2   6   6       21.20       31.00     17.42 o
  -1   6   6       75.04       56.23     16.27 o
   0   6   6        2.00        2.89     14.29 o
   1   6   6       92.20       58.82     17.00 o
   2   6   6       39.09       41.80     20.67 o
   3   6   6       27.48       22.03     14.06 o
   4   6   6       22.89       41.77     15.42 o
   5   6   6        5.66        1.98     15.70 o
  -4   7   6       10.65       13.41     19.30 o
  -3   7   6       53.45       64.11     20.87 o
  -2   7   6        2.51       -2.78     16.92 o
  -1   7   6       10.54        5.78     15.53 o
   0   7   6        2.23       -2.01     19.01 o
   1   7   6        9.58        2.34     17.31 o
   2   7   6        1.76       20.56     25.28 o
   3   7   6       50.39       62.25     21.32 o
   4   7   6       13.36       29.21     25.85 o
  -3   8   6       26.43       15.92     38.99 o
  -2   8   6        8.20       20.41     28.07 o
  -1   8   6       17.05       48.00     22.71 o
   0   8   6       19.55       31.28     21.34 o
   1   8   6       16.35       35.78     26.32 o
   2   8   6       10.64       20.18     36.20 o
   3   8   6       26.57       47.42     23.40 o
   1   0   7     2709.85     2544.70     43.91 o
   2   0   7      641.31      582.82      8.04 o
   3   0   7      143.41      159.66      6.16 o
   4   0   7      463.36      435.28      9.86 o
   5   0   7      212.38      196.30      9.08 o
   6   0   7      158.95      133.11     13.50 o
   7   0   7        2.92        3.95     11.06 o
  -7   1   7       16.91        8.23      6.91 o
  -6   1   7       13.39       11.48      5.40 o
  -5   1   7      367.06      353.41     14.37 o
  -4   1   7      372.31      378.69      9.79 o
  -3   1   7      972.71      883.12     22.06 o
  -2   1   7      487.51      489.09     12.08 o
  -1   1   7      742.64      776.96     25.73 o
   0   1   7      628.57      578.73     12.18 o
   1   1   7      636.55      664.73     10.98 o
   2   1   7      370.97      379.86      7.90 o
   3   1   7      733.74      677.72     14.51 o
   4   1   7      261.64      285.28     11.17 o
   5   1   7      362.09      360.04     14.10 o
   6   1   7        6.18        3.31      8.39 o
   7   1   7       16.66       -0.63     17.08 o
  -7   2   7        7.73       11.11     18.88 o
  -6   2   7       62.46       39.56      6.76 o
  -5   2   7      118.42      108.11      8.07 o
  -4   2   7      564.67      593.38     14.74 o
  -3   2   7      193.14      177.54     11.81 o
  -2   2   7     2233.16     2243.04     44.15 o
  -1   2   7     3221.97     3187.42     63.33 o
   0   2   7      933.76      970.31     19.10 o
   1   2   7     3309.50     3177.55     62.30 o
   2   2   7     2423.46     2380.80     42.74 o
   3   2   7      103.44       95.26     10.41 o
   4   2   7      519.94      555.25     18.05 o
   5   2   7       89.75       81.20     10.77 o
   6   2   7       79.00       39.86     10.48 o
   7   2   7        8.77        0.67      9.92 o
  -7   3   7        1.82       -3.71     18.06 o
  -6   3   7      119.94       95.25      8.12 o
  -5   3   7       94.83      107.70      8.14 o
  -4   3   7       95.74       89.32      9.03 o
  -3   3   7      937.66     1048.86     26.88 o
  -2   3   7      709.66      734.11     21.57 o
  -1   3   7      862.75      817.88     23.18 o
   0   3   7     2468.17     2355.48     51.97 o
   1   3   7      764.18      709.03     20.50 o
   2   3   7      609.35      610.20     18.52 o
   3   3   7      797.39      898.11     49.54 o
   4   3   7      126.69      102.96     10.14 o
   5   3   7       81.85       79.68     13.60 o
   6   3   7      108.16       96.28     15.30 o
   7   3   7        2.29        1.29      9.74 o
  -7   4   7        8.67       44.65     37.75 o
  -6   4   7       33.20       21.79     10.54 o
  -5   4   7       28.45       28.89     10.18 o
  -4   4   7      107.84      135.61     15.42 o
  -3   4   7      595.99      755.69     30.92 o
  -2   4   7      343.09      348.39     20.41 o
  -1   4   7      535.01      506.87     20.00 o
   0   4   7      830.02      765.03     25.73 o
   1   4   7      385.14      346.81     18.79 o
   2   4   7      310.23      297.66     16.16 o
   3   4   7      696.83      805.82     25.12 o
   4   4   7      107.27      133.75     14.05 o
   5   4   7       38.52       42.96     12.47 o
   6   4   7       29.79       29.15     12.68 o
   7   4   7       10.49        3.36     13.59 o
  -6   5   7       21.46       18.01     21.54 o
  -5   5   7       59.43       70.95     15.09 o
  -4   5   7       78.61       50.91     22.47 o
  -3   5   7      250.14      259.29     21.26 o
  -2   5   7      254.31      274.63     21.33 o
  -1   5   7      126.16      185.63     19.94 o
   0   5   7      485.56      442.67     32.29 o
   1   5   7       97.63      119.55     14.93 o
   2   5   7      307.09      316.64     23.97 o
   3   5   7      255.04      208.34     16.96 o
   4   5   7       79.51       52.94     18.70 o
   5   5   7       45.83       17.60     15.41 o
   6   5   7       19.82       22.21     14.09 o
  -5   6   7       30.72       47.70     20.59 o
  -4   6   7        6.20       18.77     18.84 o
  -3   6   7      228.38      297.89     25.08 o
  -2   6   7       69.47       82.23     16.82 o
  -1   6   7      285.07      314.82     24.11 o
   0   6   7       18.64       41.03     17.50 o
   1   6   7      273.36      258.03     23.09 o
   2   6   7       59.13       65.05     15.81 o
   3   6   7      223.57      213.17     20.95 o
   4   6   7        6.78        0.95     11.89 o
   5   6   7       30.07       43.33     19.69 o
  -4   7   7        7.14       33.27     28.28 o
  -3   7   7        0.45       -9.67     14.89 o
  -2   7   7       34.38       24.63     17.15 o
  -1   7   7        9.35       19.61     17.58 o
   0   7   7       20.20       19.36     16.87 o
   1   7   7       16.23       26.16     19.44 o
   2   7   7       42.61       36.64     21.35 o
   3   7   7        0.56        7.11     14.35 o
   4   7   7        6.91       43.43     17.75 o
  -3   8   7       12.56        4.15     24.12 o
  -2   8   7       57.45       53.00     23.54 o
  -1   8   7        6.22       55.46     27.96 o
   0   8   7        0.05        9.57     18.97 o
   1   8   7        6.61       38.55     21.30 o
   2   8   7       57.50       46.25     23.02 o
   3   8   7       12.74       -1.31     18.11 o
   0   0   8     4700.43     4627.02     96.70 o
   1   0   8      699.90      638.01     10.83 o
   2   0   8     6680.18     6578.95    105.90 o
   3   0   8      311.82      290.45      6.42 o
   4   0   8     1041.32     1001.11     19.20 o
   5   0   8      100.51       88.56      7.07 o
   6   0   8       30.59       12.93      5.79 o
   7   0   8        1.28        2.12     10.00 o
  -7   1   8        2.17       -4.64      7.22 o
  -6   1   8      105.66       66.28     14.68 o
  -5   1   8      480.52      514.27     19.67 o
  -4   1   8      665.82      628.64     13.68 o
  -3   1   8     2686.31     2823.15     62.64 o
  -2   1   8     3576.82     3580.68     73.81 o
  -1   1   8     3711.10     3536.21     57.59 o
   0   1   8      407.77      473.91      8.55 o
   1   1   8     4252.38     4007.34     65.33 o
   2   1   8     3578.79     3631.56     63.87 o
   3   1   8     2577.39     2724.60     43.95 o
   4   1   8      677.83      668.82     15.54 o
   5   1   8      520.96      543.25     15.82 o
   6   1   8       73.30       40.45     13.96 o
   7   1   8        2.29        1.78     11.09 o
  -7   2   8       58.33       67.54     16.47 o
  -6   2   8       50.03       48.62      6.88 o
  -5   2   8       21.08       24.34      3.34 o
  -4   2   8      854.10      783.50     14.12 o
  -3   2   8      567.03      648.06     13.40 o
  -2   2   8     1093.03     1090.55     24.26 o
  -1   2   8     1684.61     1656.13     30.45 o
   0   2   8     5660.67     5589.19    123.41 o
   1   2   8     1596.81     1539.36     30.85 o
   2   2   8     1229.06     1221.68     21.92 o
   3   2   8      528.86      576.23     18.17 o
   4   2   8      837.43      804.99     21.70 o
   5   2   8       17.27       16.09      7.73 o
   6   2   8       41.94       35.83      9.10 o
   7   2   8       52.31       17.12     10.39 o
  -7   3   8       15.83       24.14     20.08 o
  -6   3   8       18.35        6.86      6.57 o
  -5   3   8      113.02      108.99      8.70 o
  -4   3   8        7.35        6.75      4.82 o
  -3   3   8      217.26      269.22     18.42 o
  -2   3   8     1618.07     1703.01     41.44 o
  -1   3   8     1006.71      983.27     24.80 o
   0   3   8        4.11       11.41      8.82 o
   1   3   8     1031.34      960.31     25.73 o
   2   3   8     2018.50     2043.19     47.70 o
   3   3   8      149.48      197.09      9.70 o
   4   3   8       13.20       18.72      7.78 o
   5   3   8      123.70      105.64     12.70 o
   6   3   8       11.26       13.24     10.92 o
   7   3   8       15.96        1.80     11.84 o
  -7   4   8       23.10       59.73     22.35 o
  -6   4   8       17.52       -1.91      8.61 o
  -5   4   8       15.87       34.33      9.37 o
  -4   4   8      221.58      240.66     20.38 o
  -3   4   8      584.58      604.75     27.31 o
  -2   4   8      124.70      110.16     11.75 o
  -1   4   8     1455.60     1496.54     39.75 o
   0   4   8      919.79      864.39     27.81 o
   1   4   8     1560.94     1547.04     39.39 o
   2   4   8       88.80       65.76     10.17 o
   3   4   8      634.51      631.32     30.60 o
   4   4   8      218.57      247.58     17.35 o
   5   4   8       12.84       16.78     14.54 o
   6   4   8       15.32       18.63     10.19 o
   7   4   8       22.16       17.36     12.81 o
  -6   5   8        5.73       29.91     19.70 o
  -5   5   8        0.92        0.55      7.67 o
  -4   5   8       20.14       15.69     13.78 o
  -3   5   8      128.99      135.51     16.46 o
  -2   5   8      175.08      222.70     21.85 o
  -1   5   8       59.14       74.14     14.76 o
   0   5   8      620.06      644.17     27.04 o
   1   5   8       83.95       99.36     13.37 o
   2   5   8      233.49      256.39     22.18 o
   3   5   8      115.11       96.89     15.74 o
   4   5   8       29.14       25.47     17.28 o
   5   5   8        0.24       -7.50     11.62 o
   6   5   8        7.47       15.70     12.86 o
  -5   6   8        2.46       40.56     21.64 o
  -4   6   8       27.22        0.46     17.49 o
  -3   6   8       23.48       18.00     16.83 o
  -2   6   8        0.17       -3.13     14.06 o
  -1   6   8      160.40      223.14     34.98 o
   0   6   8        3.63       -0.98     12.68 o
   1   6   8      123.66      156.59     22.52 o
   2   6   8        1.48       -4.47     13.01 o
   3   6   8       29.96       33.83     16.01 o
   4   6   8       20.40       24.76     17.11 o
   5   6   8        1.39       11.00     16.01 o
  -4   7   8       19.17        7.64     22.03 o
  -3   7   8       36.21       24.49     19.37 o
  -2   7   8       13.23       25.98     17.23 o
  -1   7   8       28.14       46.29     24.89 o
   0   7   8       26.11       24.03     17.10 o
   1   7   8       24.31       14.11     16.78 o
   2   7   8       14.54       15.90     16.45 o
   3   7   8       28.70        7.26     21.05 o
   4   7   8       17.46      -10.21     14.37 o
  -3   8   8        0.23       14.38     24.28 o
  -2   8   8        0.56        4.05     25.97 o
  -1   8   8       39.30       51.81     21.72 o
   0   8   8        7.35      -12.28     25.74 o
   1   8   8       35.15       27.05     21.10 o
   2   8   8        0.33       18.30     18.45 o
   3   8   8        0.14       31.50     24.62 o
   1   0   9     3792.77     3528.18     58.30 o
   2   0   9     5216.26     4981.48     80.48 o
   3   0   9     1762.58     1848.83     25.45 o
   4   0   9      541.31      530.41     10.26 o
   5   0   9       99.63       87.68      5.76 o
   6   0   9       41.97       10.05     10.52 o
   7   0   9        5.93       -4.85     10.26 o
  -7   1   9        1.00        3.33     11.29 o
  -6   1   9       29.56       12.22      6.60 o
  -5   1   9      234.01      169.76     15.79 o
  -4   1   9      125.98      168.70     15.82 o
  -3   1   9     5526.20     5699.72    149.75 o
  -2   1   9     1186.08     1128.08     25.64 o
  -1   1   9     4637.22     4774.93     83.77 o
   0   1   9     1267.38     1192.84     19.14 o
   1   1   9     4585.40     4591.44     85.17 o
   2   1   9     1109.43     1040.31     17.20 o
   3   1   9     5521.86     5763.65    103.51 o
   4   1   9      100.24      112.97      8.64 o
   5   1   9      214.25      188.15     10.68 o
   6   1   9       20.64        2.87      7.17 o
   7   1   9        4.49       -6.27      9.41 o
  -7   2   9        5.46       -2.14     15.30 o
  -6   2   9        0.28        7.85      6.89 o
  -5   2   9      192.14      220.24     22.61 o
  -4   2   9      515.88      563.60     26.33 o
  -3   2   9     1527.51     1564.02     29.71 o
  -2   2   9     2386.25     2528.06     42.49 o
  -1   2   9     1346.79     1268.93     22.20 o
   0   2   9     1376.61     1127.51     23.13 o
   1   2   9     1061.02      958.63     24.26 o
   2   2   9     2073.26     2219.80     43.53 o
   3   2   9     1639.76     1697.91     33.27 o
   4   2   9      510.56      559.53     15.23 o
   5   2   9      185.86      218.93     14.65 o
   6   2   9        1.01       -0.29      7.98 o
   7   2   9        6.07       -1.81     11.30 o
  -7   3   9       12.18       58.22     20.21 o
  -6   3   9        1.82        1.92      4.08 o
  -5   3   9      200.32      169.15      9.01 o
  -4   3   9      226.16      275.58     14.16 o
  -3   3   9      215.19      225.14     13.08 o
  -2   3   9      110.41      100.20      9.01 o
  -1   3   9      662.42      588.34     18.12 o
   0   3   9      954.03      999.06     23.79 o
   1   3   9      827.20      763.24     19.17 o
   2   3   9      175.26      131.48      9.50 o
   3   3   9      282.34      316.47     14.13 o
   4   3   9      212.86      274.28     14.16 o
   5   3   9      204.97      199.75     21.52 o
   6   3   9        0.86       -4.58      8.22 o
   7   3   9       17.47        2.07     10.37 o
  -7   4   9        1.94       17.71     22.75 o
  -6   4   9        3.86        4.88     15.86 o
  -5   4   9       47.33       63.98      7.93 o
  -4   4   9       29.40       46.65     11.91 o
  -3   4   9      164.91      164.78     16.16 o
  -2   4   9      213.84      254.68     19.09 o
  -1   4   9      852.66      813.82     25.14 o
   0   4   9       21.01       17.71      8.60 o
   1   4   9      730.57      684.68     23.94 o
   2   4   9      167.78      210.43     15.01 o
   3   4   9      161.98      150.42     16.42 o
   4   4   9       25.72       34.32     10.84 o
   5   4   9       47.15       35.05     11.38 o
   6   4   9        3.43        0.69      9.51 o
   7   4   9        2.02       11.08     10.41 o
  -6   5   9        4.49       -1.95     22.83 o
  -5   5   9       42.84       30.89      9.04 o
  -4   5   9      101.84      147.49     14.60 o
  -3   5   9      247.29      266.93     32.85 o
  -2   5   9      485.90      569.41     31.20 o
  -1   5   9      138.03      113.94     17.94 o
   0   5   9       37.97       48.51     13.66 o
   1   5   9      139.86      118.83     17.92 o
   2   5   9      497.74      519.12     25.91 o
   3   5   9      213.88      200.48     21.40 o
   4   5   9      101.04      104.97     24.70 o
   5   5   9       42.10       34.66     11.79 o
   6   5   9        6.39        5.80     11.97 o
  -5   6   9        4.57       26.83     18.60 o
  -4   6   9        8.76       18.11     13.15 o
  -3   6   9       62.48       79.01     17.27 o
  -2   6   9       42.30       30.22     15.05 o
  -1   6   9       13.72       -9.29     13.08 o
   0   6   9       14.28       23.72     18.61 o
   1   6   9       18.57       16.20     13.95 o
   2   6   9       48.79       38.36     17.96 o
   3   6   9       72.78       89.12     20.31 o
   4   6   9        5.10       -2.75     17.20 o
   5   6   9        5.35       19.30     19.45 o
  -4   7   9       46.13       41.16     29.02 o
  -3   7   9       63.07       42.56     18.97 o
  -2   7   9       59.91       67.26     21.87 o
  -1   7   9       37.93       48.72     18.48 o
   0   7   9        0.04      -22.02     21.44 o
   1   7   9       37.89       56.26     20.33 o
   2   7   9       53.11       89.37     19.46 o
   3   7   9       63.45       56.38     20.97 o
   4   7   9       47.95       42.45     18.88 o
  -3   8   9       19.16       52.27     27.19 o
  -2   8   9        5.61       -6.77     23.14 o
  -1   8   9       15.84        8.93     23.25 o
   0   8   9        4.51       36.58     22.91 o
   1   8   9       15.48       47.29     21.45 o
   2   8   9        5.47      -21.85     20.89 o
   3   8   9       20.44       25.17     30.36 o
   0   0  10    17078.16    17800.47    614.05 o
   1   0  10       95.18      116.95      3.20 o
   2   0  10     1749.20     1694.91     21.28 o
   3   0  10     1306.38     1489.41     25.84 o
   4   0  10     2223.34     2208.01     36.07 o
   5   0  10      132.49      117.34     10.06 o
   6   0  10       35.09       15.46      9.83 o
   7   0  10        0.25        3.83     12.16 o
  -7   1  10       13.14       11.98     10.11 o
  -6   1  10       19.99        7.46      5.99 o
  -5   1  10       33.67       43.23     10.40 o
  -4   1  10      152.26      154.05     12.10 o
  -3   1  10      493.75      527.27     16.74 o
  -2   1  10     1990.95     1920.96     42.00 o
  -1   1  10      513.64      494.98     11.38 o
   0   1  10      178.65      198.51      7.95 o
   1   1  10      594.09      557.31      8.56 o
   2   1  10     2147.50     2014.10     39.49 o
   3   1  10      406.46      407.15     10.57 o
   4   1  10      146.23      129.96      7.62 o
   5   1  10       32.91       32.28      6.41 o
   6   1  10       25.10       14.59     10.55 o
   7   1  10       15.29        6.03      9.67 o
  -7   2  10        5.53       27.56     23.00 o
  -6   2  10       25.53        9.07     13.24 o
  -5   2  10       39.05       38.46     15.19 o
  -4   2  10      551.97      586.12     32.57 o
  -3   2  10      379.24      421.59     18.86 o
  -2   2  10     1031.63     1065.14     21.77 o
  -1   2  10      256.48      206.23      9.99 o
   0   2  10     1360.97     1298.69     27.58 o
   1   2  10      302.53      251.24     10.39 o
   2   2  10     1042.27     1079.59     22.47 o
   3   2  10      384.96      428.61     12.22 o
   4   2  10      564.99      582.00     15.75 o
   5   2  10       52.56       41.27      7.94 o
   6   2  10       41.08       16.10      9.25 o
   7   2  10        5.18        7.20      8.87 o
  -7   3  10       15.45        9.73     18.38 o
  -6   3  10        7.01        3.85     14.48 o
  -5   3  10      184.45      220.93     22.84 o
  -4   3  10      214.69      260.15     10.71 o
  -3   3  10       89.13      109.33      9.29 o
  -2   3  10     1706.02     1728.82     40.69 o
  -1   3  10      707.04      685.49     19.30 o
   0   3  10     1095.09     1112.57     28.17 o
   1   3  10      802.53      750.17     19.93 o
   2   3  10     1491.24     1499.22     36.76 o
   3   3  10       57.64       67.75      9.16 o
   4   3  10      209.39      224.63     13.47 o
   5   3  10      183.50      203.04     12.72 o
   6   3  10        7.94        2.01      8.61 o
   7   3  10       17.43       11.37      9.44 o
  -6   4  10       10.15        0.81     19.48 o
  -5   4  10       21.30       31.23      8.05 o
  -4   4  10       90.32       70.52      9.24 o
  -3   4  10       55.40       44.10     12.47 o
  -2   4  10      314.80      344.12     22.32 o
  -1   4  10      384.20      385.43     19.86 o
   0   4  10      636.60      580.83     22.62 o
   1   4  10      350.14      329.81     16.82 o
   2   4  10      336.41      400.13     19.31 o
   3   4  10       48.08       42.75      9.33 o
   4   4  10       82.13       62.26     12.82 o
   5   4  10       32.81       31.93     10.37 o
   6   4  10       13.91       10.35     10.05 o
  -6   5  10        1.88      -22.90     20.66 o
  -5   5  10       61.66       28.76     19.23 o
  -4   5  10      120.09      138.68     16.51 o
  -3   5  10       68.23      108.18     18.27 o
  -2   5  10      761.76      758.61     39.60 o
  -1   5  10      235.15      254.47     20.54 o
   0   5  10      174.60      176.49     17.34 o
   1   5  10      267.25      272.36     18.28 o
   2   5  10      687.86      620.24     26.86 o
   3   5  10       51.77       98.11     13.09 o
   4   5  10      130.93      158.99     29.59 o
   5   5  10       61.05       45.79     12.11 o
   6   5  10        1.63        8.07     10.44 o
  -5   6  10       12.11       30.93     27.89 o
  -4   6  10       51.86       41.16     25.85 o
  -3   6  10       57.19       39.65     14.86 o
  -2   6  10      126.42      111.41     25.23 o
  -1   6  10      499.57      572.85     42.63 o
   0   6  10      471.82      456.34     30.57 o
   1   6  10      483.36      545.67     32.39 o
   2   6  10      123.49      126.05     18.50 o
   3   6  10       53.79       30.03     14.16 o
   4   6  10       54.70       28.69     16.17 o
   5   6  10       15.85       24.79     16.66 o
  -4   7  10        0.18       13.93     16.15 o
  -3   7  10       13.11       12.24     16.57 o
  -2   7  10       15.38       26.71     17.46 o
  -1   7  10       25.42       17.11     16.21 o
   0   7  10        5.40        8.81     15.51 o
   1   7  10       31.48       24.71     17.93 o
   2   7  10       17.68       23.78     16.95 o
   3   7  10        8.98        3.68     15.01 o
   4   7  10        0.16        5.58     29.37 o
  -2   8  10       25.44       32.70     28.84 o
  -1   8  10        5.59       18.39     22.35 o
   0   8  10       18.88       13.49     19.03 o
   1   8  10        8.18      -23.09     22.34 o
   2   8  10       25.45       46.34     25.45 o
   1   0  11    10067.49     9936.78    218.33 o
   2   0  11     5708.38     6009.38    106.07 o
   3   0  11      680.05      731.57     11.34 o
   4   0  11       10.17        6.48      3.58 o
   5   0  11      141.18      130.36      7.87 o
   6   0  11       37.49       24.75      9.01 o
   7   0  11       29.00       38.83     25.77 o
  -7   1  11       30.53       33.69     13.95 o
  -6   1  11       69.63       52.54     15.12 o
  -5   1  11       26.67       10.02      9.16 o
  -4   1  11      139.04      115.68     13.59 o
  -3   1  11      986.73      965.87     26.17 o
  -2   1  11      815.48      945.58     23.98 o
  -1   1  11     4702.41     4735.60     82.69 o
   0   1  11      105.44      113.99      9.32 o
   1   1  11     4247.31     4206.83     67.67 o
   2   1  11      774.82      838.27     21.23 o
   3   1  11     1247.47     1254.51     21.49 o
   4   1  11       93.67       83.70      5.79 o
   5   1  11       27.59       15.44      7.02 o
   6   1  11       72.14       55.40     17.46 o
   7   1  11       29.40       18.57     13.74 o
  -7   2  11       14.82       36.52     21.46 o
  -6   2  11      147.76      163.17     20.18 o
  -5   2  11       98.96      121.75     14.56 o
  -4   2  11       45.97       55.42     12.11 o
  -3   2  11      156.21      172.71     13.50 o
  -2   2  11      812.59      838.25     16.50 o
  -1   2  11     3689.85     3765.30     85.94 o
   0   2  11      578.71      415.61     13.15 o
   1   2  11     3737.04     3747.77     83.16 o
   2   2  11      670.09      694.72     16.35 o
   3   2  11      198.05      216.52     10.27 o
   4   2  11       63.69       82.67      8.74 o
   5   2  11       84.44       75.30     11.17 o
   6   2  11      166.10      185.85     17.64 o
   7   2  11       13.53        6.71      8.66 o
  -7   3  11       12.23       11.53     16.17 o
  -6   3  11       35.64       49.18     16.30 o
  -5   3  11       91.41       55.85     23.12 o
  -4   3  11      184.28      192.49      7.73 o
  -3   3  11     1676.23     1766.72     40.85 o
  -2   3  11      831.65      857.48     23.57 o
  -1   3  11      772.79      695.69     21.64 o
   0   3  11      187.70      169.18     13.10 o
   1   3  11      673.76      594.63     24.35 o
   2   3  11      789.80      760.41     28.50 o
   3   3  11     1641.26     1678.82     37.60 o
   4   3  11      203.08      230.43     14.67 o
   5   3  11       97.18       68.00     12.18 o
   6   3  11       40.49       24.30     13.34 o
   7   3  11        8.14       -2.78     10.43 o
  -6   4  11        2.52        7.22     24.11 o
  -5   4  11       47.33       43.89      4.76 o
  -4   4  11      371.22      418.76     18.92 o
  -3   4  11      390.23      370.36     17.86 o
  -2   4  11       94.82      110.26     21.23 o
  -1   4  11      927.47      886.67     29.73 o
   0   4  11      137.80      140.83     12.29 o
   1   4  11      970.03      863.38     32.02 o
   2   4  11       94.84      105.08     11.02 o
   3   4  11      377.41      376.41     15.72 o
   4   4  11      314.59      310.32     18.74 o
   5   4  11       35.81       24.07     10.81 o
   6   4  11        5.32       18.57     13.31 o
  -6   5  11       12.95        1.89     21.20 o
  -5   5  11       48.92       37.61     10.31 o
  -4   5  11        5.17       12.29     10.67 o
  -3   5  11       56.79       52.92     18.00 o
  -2   5  11      189.90      237.97     17.83 o
  -1   5  11       24.03       50.51     13.44 o
   0   5  11        0.84       -5.24     10.29 o
   1   5  11       26.32       21.50     14.05 o
   2   5  11      117.53      112.61     20.22 o
   3   5  11       71.97       58.61     12.88 o
   4   5  11       11.48       17.14     17.29 o
   5   5  11       51.97       51.89     15.32 o
   6   5  11       14.29       10.27     11.78 o
  -5   6  11        1.63       -4.42     26.88 o
  -4   6  11      121.81      112.82     40.65 o
  -3   6  11       46.52       45.47     18.66 o
  -2   6  11      147.37      181.55     20.30 o
  -1   6  11       48.17       56.01     16.51 o
   0   6  11       88.21      106.17     21.52 o
   1   6  11       57.93       72.08     16.38 o
   2   6  11      152.44      168.87     19.09 o
   3   6  11       43.86       31.53     14.18 o
   4   6  11      106.94      109.00     33.68 o
   5   6  11        2.61       -4.82     26.24 o
  -4   7  11       39.86       22.14     18.82 o
  -3   7  11       11.87       15.56     19.34 o
  -2   7  11       63.60      100.76     21.59 o
  -1   7  11       56.40       35.44     17.51 o
   0   7  11        1.27       12.36     18.61 o
   1   7  11       61.41       49.70     21.53 o
   2   7  11       52.42       66.06     20.83 o
   3   7  11       13.61       21.87     15.48 o
   4   7  11       43.66       42.17     15.94 o
  -2   8  11       53.44       75.53     50.04 o
  -1   8  11       25.48       47.28     32.76 o
   0   8  11       50.86       83.39     27.01 o
   1   8  11       25.98       51.32     23.99 o
   2   8  11       51.51       50.50     23.25 o
   0   0  12     6572.57     6338.68    188.66 o
   1   0  12     1917.30     1902.20     29.86 o
   2   0  12      254.65      327.54     10.36 o
   3   0  12       18.93        8.50      2.42 o
   4   0  12      653.37      672.58     14.41 o
   5   0  12       85.83       83.62     11.45 o
   6   0  12      189.94      267.87     30.35 o
   7   0  12        1.55       27.97     24.66 o
  -7   1  12        2.61       -6.72     11.09 o
  -6   1  12        9.33       -4.02     12.69 o
  -5   1  12       93.78       78.29     14.96 o
  -4   1  12      325.93      341.27     19.42 o
  -3   1  12      889.13      901.69     27.24 o
  -2   1  12     7402.17     7870.16    192.83 o
  -1   1  12     5280.94     5605.69    111.96 o
   0   1  12       13.16       48.71      8.65 o
   1   1  12     5694.34     5941.94    102.59 o
   2   1  12     7501.39     6999.46    414.82 o
   3   1  12      715.65      748.36     17.88 o
   4   1  12      344.72      367.18     13.15 o
   5   1  12      127.63      105.12     13.43 o
   6   1  12       10.05        7.26     10.81 o
   7   1  12        1.93        9.25      9.98 o
  -7   2  12        6.73       19.36     29.53 o
  -6   2  12       30.03       22.78     15.75 o
  -5   2  12       47.67       73.31     13.94 o
  -4   2  12      352.22      356.20     19.51 o
  -3   2  12       51.10       42.54      9.81 o
  -2   2  12      237.23      208.98     16.46 o
  -1   2  12     3406.75     3541.20     74.69 o
   0   2  12     1978.18     1947.80     34.14 o
   1   2  12     3559.09     3608.06     75.67 o
   2   2  12      330.76      294.89     10.01 o
   3   2  12       59.17       39.11      6.61 o
   4   2  12      326.30      350.54     12.38 o
   5   2  12       66.54       83.70     11.43 o
   6   2  12       39.01       10.82      9.38 o
   7   2  12        6.11        3.64     12.95 o
  -7   3  12        3.23        7.38     16.24 o
  -6   3  12       26.05       32.98     15.01 o
  -5   3  12       27.12       38.75     17.93 o
  -4   3  12      186.90      199.58     19.79 o
  -3   3  12      606.07      652.74     19.63 o
  -2   3  12     1280.72     1378.42     32.46 o
  -1   3  12      885.57      941.11     27.44 o
   0   3  12        4.72        3.57      8.24 o
   1   3  12      960.37      991.57     26.90 o
   2   3  12     1291.22     1359.44     31.68 o
   3   3  12      627.46      645.81     16.35 o
   4   3  12      239.22      256.34     13.50 o
   5   3  12       39.00       33.01      8.36 o
   6   3  12       19.74        8.93     10.01 o
   7   3  12        4.48       16.49      9.14 o
  -6   4  12       13.57       21.93     22.95 o
  -5   4  12        0.86       27.01     21.07 o
  -4   4  12       72.77       89.27      8.20 o
  -3   4  12      179.33      201.11     13.02 o
  -2   4  12      148.66      178.47     14.14 o
  -1   4  12      811.29      818.50     27.82 o
   0   4  12      278.45      231.80     14.93 o
   1   4  12      773.99      737.05     24.85 o
   2   4  12       97.97      121.64     14.60 o
   3   4  12      197.22      218.36     16.58 o
   4   4  12       53.11       61.24     11.58 o
   5   4  12        4.24       11.80     10.27 o
   6   4  12       15.28       18.05     10.50 o
  -6   5  12        5.62       35.59     22.99 o
  -5   5  12        6.11        8.47     12.81 o
  -4   5  12       37.45       39.14     10.17 o
  -3   5  12      779.22      887.52     41.36 o
  -2   5  12        8.79       13.26     12.92 o
  -1   5  12       94.98      106.49     17.19 o
   0   5  12      132.51      123.17     16.31 o
   1   5  12      102.97       75.99     16.09 o
   2   5  12        3.57        7.33     11.25 o
   3   5  12      762.99      777.78     33.52 o
   4   5  12       49.49       34.63     17.66 o
   5   5  12        4.19       -3.70     11.76 o
   6   5  12        4.31       26.29     13.60 o
  -5   6  12        7.84        0.78     25.75 o
  -4   6  12       12.56       25.20     14.56 o
  -3   6  12        1.93        3.57     12.41 o
  -2   6  12       84.35       77.86     22.01 o
  -1   6  12       80.91       62.69     20.47 o
   0   6  12      114.13       70.40     16.67 o
   1   6  12      101.06       84.86     19.29 o
   2   6  12       87.52       88.70     18.05 o
   3   6  12        2.54       -9.48     11.28 o
   4   6  12       13.83       32.87     16.91 o
   5   6  12       10.88       55.50     18.22 o
  -4   7  12       27.59       33.34     24.95 o
  -3   7  12       16.05       14.40     18.45 o
  -2   7  12       79.56       56.59     19.54 o
  -1   7  12        1.56        7.76     21.77 o
   0   7  12       40.18       42.21     18.01 o
   1   7  12        3.79        2.64     19.83 o
   2   7  12       77.92       85.55     22.77 o
   3   7  12       13.47       33.14     20.56 o
   4   7  12       27.74       43.54     16.07 o
  -2   8  12        8.81       19.36     29.95 o
  -1   8  12        5.30       30.20     34.15 o
   0   8  12       14.22       18.02     21.14 o
   1   8  12        5.08       -8.33     26.95 o
   2   8  12        7.10       18.44     20.45 o
   1   0  13     3680.49     3608.11     56.84 o
   2   0  13     6850.23     7281.96    160.64 o
   3   0  13      126.78      108.52      7.80 o
   4   0  13        2.62        3.88      3.40 o
   5   0  13       84.54       80.79      6.61 o
   6   0  13      190.45      173.18     16.00 o
   7   0  13       10.53      -17.13     22.26 o
  -7   1  13       12.60       14.75     11.68 o
  -6   1  13      163.25      141.67     20.61 o
  -5   1  13      190.49      200.81     17.24 o
  -4   1  13     1040.24      991.63     34.05 o
  -3   1  13      668.48      622.54     23.26 o
  -2   1  13        6.15       10.40      6.42 o
  -1   1  13      148.52      164.71     34.82 o
   0   1  13     1951.44     1949.93     31.00 o
   1   1  13      291.32      328.29      7.67 o
   2   1  13       23.35       21.40      3.89 o
   3   1  13      490.29      475.55     13.21 o
   4   1  13     1076.30     1017.84     25.61 o
   5   1  13      178.09      179.18     15.49 o
   6   1  13      164.91      155.30     14.72 o
   7   1  13       12.09       -3.11     12.46 o
  -7   2  13        4.28       31.53     13.23 o
  -6   2  13       62.82       13.24     15.83 o
  -5   2  13       26.27       10.54     16.78 o
  -4   2  13       70.21       81.64     14.71 o
  -3   2  13      455.01      503.42     21.83 o
  -2   2  13     1236.46     1309.13     27.23 o
  -1   2  13     3001.69     3040.53     62.09 o
   0   2  13        3.63       13.77      5.90 o
   1   2  13     2841.59     2852.51     59.93 o
   2   2  13     1204.39     1197.12     25.58 o
   3   2  13      489.22      530.21     17.01 o
   4   2  13       43.11       48.48      6.04 o
   5   2  13       52.82       45.97      7.38 o
   6   2  13       46.21       17.48      6.91 o
   7   2  13        2.78        3.89     12.67 o
  -7   3  13       29.57        5.05     15.77 o
  -6   3  13       31.42       18.50     19.08 o
  -5   3  13       84.57       95.66     17.07 o
  -4   3  13      163.16      151.84     19.50 o
  -3   3  13      320.38      386.42     12.56 o
  -2   3  13      849.44      934.27     27.90 o
  -1   3  13     1227.22     1228.12     29.34 o
   0   3  13     1706.99     1811.83     42.20 o
   1   3  13     1194.23     1149.95     34.96 o
   2   3  13      754.55      780.72     22.54 o
   3   3  13      240.69      258.33     29.72 o
   4   3  13       98.59       90.08      9.34 o
   5   3  13       67.39       52.16     11.55 o
   6   3  13       35.33        3.70     10.60 o
   7   3  13       29.79        7.67     13.58 o
  -6   4  13        4.24       -6.90     25.56 o
  -5   4  13        5.73        9.04     17.03 o
  -4   4  13       67.98       92.85      7.06 o
  -3   4  13       12.64        1.87      7.82 o
  -2   4  13      452.11      421.70     19.75 o
  -1   4  13      172.60      171.98     14.87 o
   0   4  13      254.18      263.40     20.83 o
   1   4  13      176.56      177.75     16.75 o
   2   4  13      449.21      426.40     18.21 o
   3   4  13       32.03       25.30      7.17 o
   4   4  13       61.36       66.16     14.37 o
   5   4  13       10.41       10.33     10.03 o
   6   4  13        7.74       32.28     14.95 o
  -6   5  13        0.43       20.82     20.56 o
  -5   5  13       20.96       16.76     19.47 o
  -4   5  13       17.30        5.73     12.03 o
  -3   5  13        9.72        1.02      9.61 o
  -2   5  13       66.63       98.26     18.79 o
  -1   5  13     1039.80     1114.08     42.12 o
   0   5  13      141.38      126.97     15.10 o
   1   5  13     1057.63     1093.99     47.03 o
   2   5  13       86.20      124.93     15.13 o
   3   5  13       16.99       -4.01     11.99 o
   4   5  13       12.75       31.24     18.80 o
   5   5  13       16.69       18.32     11.51 o
   6   5  13        0.67       11.38     14.45 o
  -5   6  13        1.23       54.26     26.62 o
  -4   6  13       48.69       25.28     16.99 o
  -3   6  13       95.21       33.80     19.78 o
  -2   6  13      173.62      144.65     18.63 o
  -1   6  13       38.11       38.61     15.57 o
   0   6  13       97.12      117.98     25.67 o
   1   6  13       25.02       12.19     14.20 o
   2   6  13      167.38      122.71     21.37 o
   3   6  13      115.73       88.77     18.61 o
   4   6  13       43.10       15.53     11.99 o
   5   6  13        1.05       23.99     34.89 o
  -4   7  13        5.84        6.56     18.67 o
  -3   7  13       22.04       38.87     17.86 o
  -2   7  13       27.21       37.99     18.25 o
  -1   7  13       56.16       55.74     20.45 o
   0   7  13       33.04        9.85     17.48 o
   1   7  13       59.50       65.51     20.40 o
   2   7  13       34.06       31.22     17.16 o
   3   7  13       24.84       25.72     17.48 o
   4   7  13        5.10        0.16     16.44 o
  -2   8  13       15.89       25.43     24.43 o
  -1   8  13       18.99       47.92     20.94 o
   0   8  13        4.09      -21.14     26.96 o
   1   8  13       17.44       -0.01     19.34 o
   2   8  13       16.47       12.10     22.54 o
   0   0  14      414.15      389.04     15.27 o
   1   0  14      543.99      494.63      9.20 o
   2   0  14       35.88       18.63      6.66 o
   3   0  14     4842.98     4736.55     85.84 o
   4   0  14       11.75       11.82      2.70 o
   5   0  14        1.14        3.78      6.17 o
   6   0  14       11.36       35.09     20.83 o
   7   0  14        1.06        5.09     21.99 o
  -7   1  14        2.40       -7.34     22.35 o
  -6   1  14       15.10        4.99     11.73 o
  -5   1  14      117.02      108.05     11.03 o
  -4   1  14      491.15      485.74     19.75 o
  -3   1  14      569.47      590.90     20.79 o
  -2   1  14     1286.63     1340.16     55.69 o
  -1   1  14     3189.17     3275.17     66.99 o
   0   1  14      108.98       78.32      5.75 o
   1   1  14     3176.15     3146.35     53.93 o
   2   1  14     1283.09     1356.15     19.67 o
   3   1  14      738.97      790.38     17.54 o
   4   1  14      601.68      615.68     21.77 o
   5   1  14       59.11       69.05      8.39 o
   6   1  14       13.03        1.51      8.44 o
   7   1  14        2.28      -13.85     20.40 o
  -7   2  14        3.19        6.16     11.95 o
  -6   2  14       88.44       95.38     22.94 o
  -5   2  14        7.55        4.38     14.92 o
  -4   2  14       97.69      127.89     14.80 o
  -3   2  14      982.51      961.07     41.93 o
  -2   2  14      268.97      259.11      8.53 o
  -1   2  14      918.43      976.63     23.85 o
   0   2  14     1941.97     1954.48     38.79 o
   1   2  14      735.96      764.98     18.94 o
   2   2  14      315.57      285.59      9.12 o
   3   2  14     1141.82     1100.34     22.97 o
   4   2  14       81.58      113.24      6.04 o
   5   2  14       10.41        9.34      7.50 o
   6   2  14       80.04       38.72     19.35 o
   7   2  14        5.71        1.08     12.28 o
  -7   3  14        2.33       18.64     16.37 o
  -6   3  14       42.41        5.63     19.80 o
  -5   3  14       65.17       60.02     16.49 o
  -4   3  14      584.79      633.13     34.35 o
  -3   3  14      495.67      461.85     13.92 o
  -2   3  14      448.13      486.55     20.80 o
  -1   3  14     2287.96     2320.64     54.99 o
   0   3  14      611.96      517.94     21.99 o
   1   3  14     2610.48     2673.15     62.97 o
   2   3  14      496.62      542.16     20.06 o
   3   3  14      495.98      463.80     13.60 o
   4   3  14      666.36      687.90     24.07 o
   5   3  14       49.05       41.21      8.20 o
   6   3  14       38.49       31.04     12.43 o
   7   3  14        1.89        0.10     16.08 o
  -6   4  14       26.77       -3.28     19.87 o
  -5   4  14        6.79       12.44     19.45 o
  -4   4  14        7.33        5.41      4.67 o
  -3   4  14       38.67       29.75     11.67 o
  -2   4  14      720.89      766.60     27.84 o
  -1   4  14      362.19      359.31     20.42 o
   0   4  14      181.72      194.66     15.53 o
   1   4  14      376.33      335.87     16.70 o
   2   4  14      798.71      790.70     33.42 o
   3   4  14       46.35       41.93      7.87 o
   4   4  14        2.84        8.28     10.35 o
   5   4  14       11.08       27.93      8.72 o
   6   4  14       22.68        4.76      8.81 o
  -6   5  14        6.84       28.16     21.17 o
  -5   5  14       25.25       27.51     20.72 o
  -4   5  14        0.25        0.44     11.66 o
  -3   5  14       10.07        0.51      9.42 o
  -2   5  14      142.18      110.51     13.92 o
  -1   5  14      130.08      131.75     25.40 o
   0   5  14       23.63       15.88     11.33 o
   1   5  14      184.40      189.23     16.79 o
   2   5  14      155.41       88.45     18.20 o
   3   5  14       10.57        8.05     12.54 o
   4   5  14        2.53       15.19     16.67 o
   5   5  14       30.67       24.16     12.71 o
   6   5  14        5.73       18.87     16.29 o
  -5   6  14        2.16       13.72     22.47 o
  -4   6  14       70.40      102.41     23.39 o
  -3   6  14       17.84       14.69     16.81 o
  -2   6  14      131.23      153.50     20.46 o
  -1   6  14       45.65       50.18     15.82 o
   0   6  14      115.57      161.19     20.31 o
   1   6  14       53.67       57.61     17.10 o
   2   6  14      130.79      163.25     18.93 o
   3   6  14       20.16        6.11     14.71 o
   4   6  14       66.01       88.78     24.57 o
   5   6  14        2.54       12.63     13.53 o
  -4   7  14       15.71        9.90     15.79 o
  -3   7  14       74.93       66.82     32.42 o
  -2   7  14       11.92       -1.97     16.50 o
  -1   7  14        8.09        2.19     15.67 o
   0   7  14        9.26        4.05     16.07 o
   1   7  14        9.63        5.29     28.81 o
   2   7  14       12.60        6.06     14.81 o
   3   7  14       71.95       49.49     21.00 o
   4   7  14       18.91        1.38     14.74 o
  -2   8  14        6.41      -29.24     19.49 o
  -1   8  14       30.79       42.87     25.20 o
   0   8  14       14.00       15.38     21.28 o
   1   8  14       32.30       57.24     21.99 o
   2   8  14        5.06       20.03     17.82 o
   1   0  15       18.51       29.87      4.57 o
   2   0  15     3228.40     3124.43     70.96 o
   3   0  15      336.51      316.98     13.82 o
   4   0  15      252.05      200.63     11.62 o
   5   0  15       37.82       20.13      7.36 o
   6   0  15       22.01       16.67     19.84 o
   7   0  15        0.20       -0.94     21.59 o
  -7   1  15        6.08       45.12     25.93 o
  -6   1  15       24.20       32.57     12.56 o
  -5   1  15      337.24      365.88     21.50 o
  -4   1  15     1314.96     1372.00     45.18 o
  -3   1  15      441.05      486.83     19.90 o
  -2   1  15      235.41      212.38     11.14 o
  -1   1  15       14.86       13.37      6.91 o
   0   1  15     6303.74     6296.18    116.30 o
   1   1  15       33.28       19.48      4.62 o
   2   1  15      210.92      177.53      5.77 o
   3   1  15      406.32      423.48     12.63 o
   4   1  15     1287.95     1362.26     33.28 o
   5   1  15      325.19      349.80     22.74 o
   6   1  15       36.81       50.42     10.02 o
   7   1  15        6.34       11.20     20.17 o
  -7   2  15       20.66       35.52     12.64 o
  -6   2  15       33.88        4.93     12.53 o
  -5   2  15        7.31      -10.82     10.67 o
  -4   2  15       98.01      106.50     15.77 o
  -3   2  15      268.74      342.80     22.50 o
  -2   2  15     4051.50     4320.54     87.31 o
  -1   2  15       43.21       36.37      8.07 o
   0   2  15      185.09      187.44      9.54 o
   1   2  15       17.10       13.69      5.91 o
   2   2  15     4015.05     4146.79     76.58 o
   3   2  15      298.64      299.86      8.99 o
   4   2  15       55.77       60.33      5.66 o
   5   2  15        7.98        1.68      8.14 o
   6   2  15       32.25        5.68     15.00 o
   7   2  15       17.96       17.52     14.57 o
  -6   3  15       13.43       14.72     15.20 o
  -5   3  15      125.65      130.98     23.20 o
  -4   3  15      291.62      280.61     25.65 o
  -3   3  15      115.73      132.53      7.80 o
  -2   3  15       60.79       54.15     10.81 o
  -1   3  15      309.78      278.69     13.63 o
   0   3  15      686.41      641.52     18.75 o
   1   3  15      291.06      259.44     15.99 o
   2   3  15       77.09       78.15      8.35 o
   3   3  15      141.80      139.50      9.93 o
   4   3  15      280.38      253.14     13.03 o
   5   3  15       99.63       98.49     11.94 o
   6   3  15       18.52        9.79      7.62 o
  -6   4  15       10.56       -2.87     17.41 o
  -5   4  15       62.48       56.35     20.39 o
  -4   4  15       36.61       69.93     24.77 o
  -3   4  15       88.66      114.45     13.34 o
  -2   4  15      412.58      403.85     18.12 o
  -1   4  15       41.65       39.79      9.98 o
   0   4  15       38.13       12.16      9.62 o
   1   4  15       15.59       18.58     10.10 o
   2   4  15      364.63      308.76     16.80 o
   3   4  15      129.42      149.92     13.84 o
   4   4  15       30.79       67.97     10.73 o
   5   4  15       63.91       49.73     12.06 o
   6   4  15       10.12        7.86      8.73 o
  -5   5  15       17.97       13.51     26.73 o
  -4   5  15       45.55       11.12     11.77 o
  -3   5  15       21.38       19.67     10.45 o
  -2   5  15      421.05      419.77     22.43 o
  -1   5  15      111.69      129.18     16.79 o
   0   5  15       61.03       43.52     16.32 o
   1   5  15      124.27      124.78     18.00 o
   2   5  15      405.79      371.44     21.34 o
   3   5  15       22.24       29.30     10.03 o
   4   5  15       43.45       14.64     19.79 o
   5   5  15       15.15       41.45     19.78 o
  -5   6  15       16.13       14.15     37.49 o
  -4   6  15        6.06       35.23     21.26 o
  -3   6  15       52.66       25.17     21.14 o
  -2   6  15        6.92        8.54     14.24 o
  -1   6  15      109.30      106.19     18.24 o
   0   6  15      379.55      358.32     26.65 o
   1   6  15       86.45       93.38     18.69 o
   2   6  15        2.67        6.71     13.83 o
   3   6  15       72.66       82.67     18.21 o
   4   6  15        6.59        7.99     10.79 o
   5   6  15       16.65       25.08     13.63 o
  -3   7  15        6.01       11.31     18.68 o
  -2   7  15       18.45       19.71     17.08 o
  -1   7  15       42.06       70.84     24.99 o
   0   7  15       12.66       -1.21     14.17 o
   1   7  15       45.40       46.66     21.08 o
   2   7  15       18.84        2.59     15.54 o
   3   7  15        6.39       18.58     19.14 o
  -1   8  15       18.14       16.92     41.59 o
   0   8  15       96.33      123.22     28.42 o
   1   8  15       16.05       26.53     22.49 o
   0   0  16     1626.39     1759.03     47.06 o
   1   0  16      402.55      420.06     13.53 o
   2   0  16        2.99        3.32      4.32 o
   3   0  16     1049.58      979.54     25.02 o
   4   0  16       84.88       73.77     18.30 o
   5   0  16       98.37       82.52     24.47 o
   6   0  16       21.14       12.34     20.30 o
   7   0  16       10.95        5.13     23.62 o
  -7   1  16        2.41        0.61     39.38 o
  -6   1  16       18.22       10.56     15.60 o
  -5   1  16      385.81      423.38     18.39 o
  -4   1  16      375.20      373.27     17.10 o
  -3   1  16       72.90       69.14     12.15 o
  -2   1  16       93.56       87.83      9.34 o
  -1   1  16     2831.43     2805.47     61.98 o
   0   1  16      671.48      556.03     14.20 o
   1   1  16     2736.06     2634.28     46.18 o
   2   1  16       71.12       59.09      4.94 o
   3   1  16      134.81      129.99     10.78 o
   4   1  16      402.61      406.15     14.76 o
   5   1  16      380.93      417.81     20.78 o
   6   1  16       21.42       21.06      6.86 o
   7   1  16        1.95       11.06     19.82 o
  -7   2  16        1.85      -40.74     27.16 o
  -6   2  16       18.15       15.13     12.74 o
  -5   2  16      127.79      132.05     15.83 o
  -4   2  16       66.32       46.25     15.78 o
  -3   2  16     1203.23     1309.45     43.69 o
  -2   2  16      657.78      647.09     16.48 o
  -1   2  16      103.98       92.03      7.51 o
   0   2  16      272.44      283.99     11.21 o
   1   2  16       59.26       42.62      7.39 o
   2   2  16      680.04      666.55     22.98 o
   3   2  16     1204.43     1268.87     36.54 o
   4   2  16       49.27       28.28      8.53 o
   5   2  16      125.80      104.55     11.96 o
   6   2  16       15.52        2.65     12.83 o
   7   2  16        1.27       11.49     16.30 o
  -6   3  16        5.54       14.30     15.30 o
  -5   3  16       31.43       26.09     19.84 o
  -4   3  16       19.11       13.93     17.45 o
  -3   3  16       44.50       55.48      6.58 o
  -2   3  16      112.89      127.95      8.28 o
  -1   3  16      476.20      492.66     20.44 o
   0   3  16     1253.49     1213.92     30.30 o
   1   3  16      529.94      497.88     21.40 o
   2   3  16       68.87       70.25      8.40 o
   3   3  16       23.19       47.51     15.05 o
   4   3  16       33.69       42.24      6.36 o
   5   3  16       30.37       18.17      8.38 o
   6   3  16        4.05        3.95      8.68 o
  -6   4  16        4.96        7.12     19.34 o
  -5   4  16       19.28       13.53     18.77 o
  -4   4  16       47.02       68.50     26.17 o
  -3   4  16      509.52      522.05     19.02 o
  -2   4  16      425.89      475.61     21.46 o
  -1   4  16        3.54        4.61      8.20 o
   0   4  16      137.26      156.25     15.81 o
   1   4  16        4.47        6.31     11.17 o
   2   4  16      431.46      490.31     21.08 o
   3   4  16      545.07      540.11     25.19 o
   4   4  16       34.86       34.96      8.72 o
   5   4  16       20.38        4.54      7.78 o
   6   4  16        4.85       17.84     14.64 o
  -5   5  16       10.96       21.53     23.94 o
  -4   5  16      213.05      234.39     34.00 o
  -3   5  16       76.50       30.17     18.20 o
  -2   5  16       94.23      104.63     20.80 o
  -1   5  16      340.55      339.17     23.14 o
   0   5  16     1185.29     1253.46     44.69 o
   1   5  16      351.49      347.37     22.71 o
   2   5  16      120.97      147.11     17.05 o
   3   5  16       67.62       55.03     11.12 o
   4   5  16      227.93      166.53     56.46 o
   5   5  16       12.57      -15.32     13.13 o
  -5   6  16        2.67       62.27     29.14 o
  -4   6  16       18.06       44.96     22.94 o
  -3   6  16       50.47       17.87     13.63 o
  -2   6  16       52.67       53.53     14.10 o
  -1   6  16      191.11      159.65     24.28 o
   0   6  16       44.48       11.04     15.95 o
   1   6  16      209.65      174.06     23.42 o
   2   6  16       33.23       46.94     16.72 o
   3   6  16       43.75       32.10     12.32 o
   4   6  16       13.39       17.25     11.14 o
   5   6  16        2.78        3.74     11.87 o
  -3   7  16       15.63       15.51     16.64 o
  -2   7  16       12.19       43.21     15.18 o
  -1   7  16       23.72       26.52     18.61 o
   0   7  16       74.25       76.13     31.10 o
   1   7  16       24.21       30.81     25.86 o
   2   7  16       10.27        4.67     20.63 o
   3   7  16       16.78        6.42     17.63 o
  -1   8  16        6.52      -50.33     35.63 o
   0   8  16        0.06       24.92     25.99 o
   1   8  16        7.13       21.37     21.78 o
   1   0  17       12.78        8.96      4.20 o
   2   0  17     3914.49     3962.87     80.16 o
   3   0  17      205.70      197.74      7.74 o
   4   0  17      319.23      357.07     28.93 o
   5   0  17      630.18      629.35     48.56 o
   6   0  17        7.21       15.28     29.75 o
   7   0  17        8.98        1.12     28.50 o
  -7   1  17       36.76       47.25     27.65 o
  -6   1  17        5.82       16.63      9.39 o
  -5   1  17      115.30      128.87     16.36 o
  -4   1  17      439.33      516.77     24.78 o
  -3   1  17      731.96      742.69     27.16 o
  -2   1  17       82.00       85.47     10.23 o
  -1   1  17     2911.48     2989.64     74.33 o
   0   1  17     4347.84     4254.56     77.31 o
   1   1  17     3218.58     3251.02     55.38 o
   2   1  17       45.57       50.22      5.96 o
   3   1  17      613.55      645.11     21.04 o
   4   1  17      417.43      446.13     15.86 o
   5   1  17      132.09      149.22     15.66 o
   6   1  17        3.43       12.29     11.94 o
   7   1  17       33.61       44.57     35.37 o
  -7   2  17       11.04      -14.24     41.15 o
  -6   2  17        5.41       -5.13     11.94 o
  -5   2  17      279.98      335.00     27.62 o
  -4   2  17      580.22      683.39     30.29 o
  -3   2  17      137.63      151.37     14.35 o
  -2   2  17     1528.42     1540.26     51.57 o
  -1   2  17      165.99      160.43      9.23 o
   0   2  17      737.03      649.86     19.72 o
   1   2  17      152.60      130.51      7.45 o
   2   2  17     1561.12     1595.77     27.59 o
   3   2  17       86.82       97.44     15.72 o
   4   2  17      523.15      606.53     23.94 o
   5   2  17      304.85      309.99     16.30 o
   6   2  17        8.68      -18.36     12.24 o
   7   2  17       11.35        2.05     36.22 o
  -6   3  17       12.46       17.65     16.57 o
  -5   3  17       99.64      126.42     37.50 o
  -4   3  17      538.47      602.04     34.77 o
  -3   3  17       77.69       77.85     18.28 o
  -2   3  17      363.84      380.24     16.30 o
  -1   3  17      450.93      424.74     18.34 o
   0   3  17      443.28      416.63     17.19 o
   1   3  17      405.39      387.95     14.24 o
   2   3  17      334.70      341.47     16.39 o
   3   3  17      105.61       70.14      8.74 o
   4   3  17      542.05      540.79     17.52 o
   5   3  17      106.28      108.35      9.81 o
   6   3  17        9.23       23.07     13.07 o
  -6   4  17       14.26        7.19     17.37 o
  -5   4  17       12.80        9.40     20.26 o
  -4   4  17        7.94       -7.50     16.07 o
  -3   4  17      277.16      347.45     21.45 o
  -2   4  17      126.11      119.13     12.95 o
  -1   4  17       85.54       97.60     14.90 o
   0   4  17      689.05      701.80     29.36 o
   1   4  17       58.60       70.82     11.87 o
   2   4  17      110.22      120.00     15.56 o
   3   4  17      342.21      386.87     14.80 o
   4   4  17        4.32        0.13      9.28 o
   5   4  17       13.70        0.71      9.29 o
   6   4  17       16.10        2.23     13.33 o
  -5   5  17       23.55        6.76     21.46 o
  -4   5  17       56.13       18.12     13.69 o
  -3   5  17       10.29       14.39      9.87 o
  -2   5  17      163.32      186.87     21.79 o
  -1   5  17       73.17       49.02     13.35 o
   0   5  17       26.34       21.36     13.13 o
   1   5  17       36.07       13.59     12.38 o
   2   5  17      155.05      160.92     19.25 o
   3   5  17       16.65       14.98     12.71 o
   4   5  17       54.19       33.37     22.25 o
   5   5  17       15.76       14.30     11.97 o
  -4   6  17        7.60        0.59     21.56 o
  -3   6  17       57.42       83.20     15.89 o
  -2   6  17       60.10       65.57     17.67 o
  -1   6  17       17.41       17.14     14.83 o
   0   6  17        0.60        6.50     13.95 o
   1   6  17       21.76        3.10     13.60 o
   2   6  17       59.79       56.11     19.04 o
   3   6  17       68.56       49.82     29.64 o
   4   6  17        5.10      -10.27     12.28 o
  -3   7  17        7.90      -17.97     25.50 o
  -2   7  17        4.86       -4.51     13.93 o
  -1   7  17       18.42       18.73     23.49 o
   0   7  17        8.19       40.35     21.16 o
   1   7  17       11.83        9.18     20.67 o
   2   7  17        6.53        8.39     18.98 o
   3   7  17        6.57        1.68     14.05 o
  -1   8  17       22.66       61.67     42.17 o
   0   8  17        3.61        7.69     20.04 o
   1   8  17       23.41       52.76     25.70 o
   0   0  18     4608.43     4762.93    157.06 o
   1   0  18      161.47      157.62      7.38 o
   2   0  18        9.76        7.08      4.98 o
   3   0  18      431.46      447.19     10.45 o
   4   0  18        6.24       -4.89     15.43 o
   5   0  18       53.73       27.53     27.04 o
   6   0  18        1.92        5.72     28.06 o
   7   0  18        3.75       34.47     34.03 o
  -7   1  18       23.55       16.34     49.32 o
  -6   1  18       45.27       12.82      9.73 o
  -5   1  18      118.45      145.91     15.48 o
  -4   1  18       20.26       18.98      8.10 o
  -3   1  18      324.80      324.00     14.68 o
  -2   1  18      800.93      840.76     24.36 o
  -1   1  18     1281.56     1248.34     30.24 o
   0   1  18       20.60        9.70      5.69 o
   1   1  18     1371.12     1335.03     31.19 o
   2   1  18      728.16      705.11     16.12 o
   3   1  18      287.68      280.86     14.54 o
   4   1  18       10.99        6.93      6.21 o
   5   1  18      149.20      160.22     13.84 o
   6   1  18       46.74       13.82     12.95 o
   7   1  18       27.19       24.89     34.67 o
  -6   2  18        7.81        8.25     21.67 o
  -5   2  18       24.89        9.99     18.08 o
  -4   2  18       79.30       87.45     19.16 o
  -3   2  18      612.13      669.22     25.79 o
  -2   2  18      407.37      400.76     20.73 o
  -1   2  18      167.84      175.37     12.48 o
   0   2  18     7140.52     7935.37    222.56 o
   1   2  18      288.46      283.38     12.17 o
   2   2  18      382.73      346.69     16.44 o
   3   2  18      622.63      642.28     26.10 o
   4   2  18       88.09       79.32      9.99 o
   5   2  18       33.09       47.28     11.33 o
   6   2  18        9.19        1.44     11.93 o
  -6   3  18       31.70       27.94     20.19 o
  -5   3  18       67.39       52.93     17.74 o
  -4   3  18      230.50      273.78     24.07 o
  -3   3  18      108.11      152.74     16.57 o
  -2   3  18      436.26      470.60     21.01 o
  -1   3  18       87.65       88.17     14.44 o
   0   3  18      171.04      171.97     11.75 o
   1   3  18       96.82      102.14     11.48 o
   2   3  18      429.18      435.51     11.45 o
   3   3  18       72.58       90.96     12.69 o
   4   3  18      244.53      258.90     21.41 o
   5   3  18       82.83       51.38     12.23 o
   6   3  18       32.86       21.65     18.89 o
  -6   4  18        4.09       16.23     19.68 o
  -5   4  18      115.95       80.99     25.27 o
  -4   4  18      163.88      195.00     27.88 o
  -3   4  18       58.17       41.67     16.34 o
  -2   4  18      188.75      209.28     19.46 o
  -1   4  18       48.90       58.48     10.50 o
   0   4  18      845.68      866.30     27.14 o
   1   4  18       56.05       50.24     11.77 o
   2   4  18      174.92      188.77     17.73 o
   3   4  18       43.75       44.42     16.10 o
   4   4  18      182.39      190.56     21.45 o
   5   4  18      125.05       57.02     23.02 o
   6   4  18        5.26       18.04     18.28 o
  -5   5  18        7.80       -5.62     19.31 o
  -4   5  18       98.10       71.66     37.26 o
  -3   5  18       19.59        6.49     14.27 o
  -2   5  18      155.38      144.85     15.84 o
  -1   5  18       23.26       19.35     11.80 o
   0   5  18      284.16      315.61     22.81 o
   1   5  18       17.23       14.87     11.82 o
   2   5  18      154.75      122.49     18.36 o
   3   5  18       30.63       18.05     12.22 o
   4   5  18      103.34       63.60     38.75 o
   5   5  18        6.38        7.03     17.25 o
  -4   6  18       24.60       -5.90     26.47 o
  -3   6  18       17.64       42.33     20.69 o
  -2   6  18       26.96       34.21     16.66 o
  -1   6  18      151.54      162.36     22.27 o
   0   6  18       33.82       58.81     22.21 o
   1   6  18      150.98      197.85     21.14 o
   2   6  18       32.30       27.51     17.07 o
   3   6  18       18.96       24.51     13.64 o
   4   6  18       19.17       26.90     21.07 o
  -3   7  18       24.28       63.41     18.17 o
  -2   7  18       19.80       27.04     15.60 o
  -1   7  18        9.35       14.06     16.33 o
   0   7  18        0.66      -11.57     15.43 o
   1   7  18       11.51      -18.45     23.84 o
   2   7  18       22.25       11.80     21.16 o
   3   7  18       21.36       39.54     16.86 o
   1   0  19     1695.33     1648.81     28.33 o
   2   0  19        3.77        8.01      5.71 o
   3   0  19      910.30      916.02     25.28 o
   4   0  19      119.34      134.83     23.05 o
   5   0  19      362.35      365.26     47.54 o
   6   0  19       16.41      -17.04     28.29 o
   7   0  19       33.82       79.70     46.72 o
  -7   1  19       51.81      127.66     35.74 o
  -6   1  19       29.31       24.85     13.23 o
  -5   1  19       37.94       35.60     12.59 o
  -4   1  19      249.32      252.79     18.33 o
  -3   1  19     1692.44     1718.07     50.83 o
  -2   1  19      321.08      301.65     14.49 o
  -1   1  19     1705.30     1916.46     41.97 o
   0   1  19       44.98       28.21      6.23 o
   1   1  19     1424.02     1594.35     32.17 o
   2   1  19      317.75      276.94      9.80 o
   3   1  19     1786.44     1825.87     73.66 o
   4   1  19      270.29      290.26     18.87 o
   5   1  19       26.45       23.57      6.30 o
   6   1  19       19.50       26.03     26.40 o
   7   1  19       50.97       61.51     43.92 o
  -6   2  19        5.89        9.02     23.58 o
  -5   2  19      464.73      538.09     27.67 o
  -4   2  19      231.20      275.45     21.02 o
  -3   2  19       22.04       28.36     13.11 o
  -2   2  19       87.36      112.21     11.39 o
  -1   2  19      543.87      565.16     17.47 o
   0   2  19      226.62      227.57     15.59 o
   1   2  19      597.34      626.79     21.07 o
   2   2  19       60.26       65.28      9.02 o
   3   2  19       22.17       24.33     10.94 o
   4   2  19      223.32      254.34     13.80 o
   5   2  19      399.75      399.73     22.67 o
   6   2  19        5.73       -5.97      7.56 o
  -6   3  19       12.43       36.91     23.85 o
  -5   3  19       25.79       16.37     15.69 o
  -4   3  19        3.58       12.08     14.36 o
  -3   3  19       10.67       15.74     14.29 o
  -2   3  19      162.40      171.76     12.28 o
  -1   3  19      755.60      766.59     24.08 o
   0   3  19      356.65      398.55     17.31 o
   1   3  19      763.08      759.22     23.80 o
   2   3  19       99.05      104.76     10.03 o
   3   3  19       44.78       45.92      3.95 o
   4   3  19        3.92       10.83     11.81 o
   5   3  19       20.74       16.92     12.38 o
   6   3  19        7.70       27.71     14.12 o
  -6   4  19        1.19       -6.27     23.13 o
  -5   4  19       22.50       17.99     17.86 o
  -4   4  19      144.67      146.53     43.10 o
  -3   4  19       28.78       21.97     10.27 o
  -2   4  19       18.44       15.24     13.14 o
  -1   4  19      107.25      118.69     15.82 o
   0   4  19      504.40      471.51     22.94 o
   1   4  19      133.78      124.92     16.33 o
   2   4  19       28.61       15.17     12.05 o
   3   4  19       16.01       11.42      8.83 o
   4   4  19      115.66      119.22     13.07 o
   5   4  19       16.76        0.39     12.54 o
   6   4  19        0.55       -2.44     15.34 o
  -5   5  19        1.16       -6.47     20.58 o
  -4   5  19        9.89        3.47     20.01 o
  -3   5  19       15.51        3.73     13.69 o
  -2   5  19      474.94      509.00     27.05 o
  -1   5  19      365.42      329.54     27.91 o
   0   5  19      186.48      157.92     20.82 o
   1   5  19      388.34      343.55     27.44 o
   2   5  19      479.63      469.58     28.75 o
   3   5  19       15.03       11.50      9.98 o
   4   5  19        9.13       17.57      9.61 o
   5   5  19        2.41        5.89     17.63 o
  -4   6  19       10.27       36.25     32.40 o
  -3   6  19       11.44       -9.81     12.12 o
  -2   6  19        2.01       -4.35     12.56 o
  -1   6  19       36.67       26.49     13.71 o
   0   6  19       16.37       28.36     15.70 o
   1   6  19       40.43       20.98     16.50 o
   2   6  19        1.37        3.79     12.81 o
   3   6  19        7.31       12.09     14.72 o
   4   6  19        6.81       12.37     24.69 o
  -3   7  19        2.25      -19.27     18.77 o
  -2   7  19       28.65       37.81     22.35 o
  -1   7  19        7.28       11.59     17.63 o
   0   7  19       12.95       -9.38     17.72 o
   1   7  19        8.20      -10.91     16.05 o
   2   7  19       25.02       18.38     25.39 o
   3   7  19        2.22       18.04     19.31 o
   0   0  20     4581.42     4565.66    159.34 o
   1   0  20       23.29       12.02      6.23 o
   2   0  20      289.00      297.17     13.20 o
   3   0  20       41.10       47.70      5.49 o
   4   0  20      487.78      591.88     40.22 o
   5   0  20       17.25       36.04     37.63 o
   6   0  20       25.54       28.12     29.76 o
   7   0  20        0.25      -27.27     45.57 o
  -6   1  20       15.94       24.47     25.61 o
  -5   1  20        8.59        6.89      9.28 o
  -4   1  20      466.04      590.70     27.62 o
  -3   1  20      506.18      511.49     20.15 o
  -2   1  20     2968.65     3079.75     80.87 o
  -1   1  20      206.05      195.44     13.60 o
   0   1  20       20.07       17.33      6.47 o
   1   1  20      249.95      248.94     11.00 o
   2   1  20     2968.18     3046.74     63.01 o
   3   1  20      545.88      559.06     42.97 o
   4   1  20      401.62      449.49     23.29 o
   5   1  20        8.54       -1.93      6.01 o
   6   1  20       14.19        1.04     14.50 o
  -6   2  20       47.25       54.09     20.33 o
  -5   2  20       49.33       56.53     14.70 o
  -4   2  20      278.64      295.62     23.61 o
  -3   2  20        4.01       -4.30     10.10 o
  -2   2  20       43.26       27.46     11.37 o
  -1   2  20      840.94      804.80     23.40 o
   0   2  20     1849.80     2001.77     46.72 o
   1   2  20      884.25      854.76     23.40 o
   2   2  20       72.57       71.97      7.18 o
   3   2  20        8.38        0.95     12.16 o
   4   2  20      350.14      363.14     16.27 o
   5   2  20       61.43       66.59     17.52 o
   6   2  20       49.17       70.01     17.17 o
  -6   3  20       27.09       41.85     32.38 o
  -5   3  20        8.34       26.15     21.75 o
  -4   3  20      120.46      113.42     21.93 o
  -3   3  20      351.48      384.70     24.70 o
  -2   3  20      446.42      421.57     17.62 o
  -1   3  20      107.09       96.91     13.74 o
   0   3  20        7.39        7.52      8.00 o
   1   3  20       82.58       78.22     10.47 o
   2   3  20      516.46      515.57     14.69 o
   3   3  20      378.96      449.05     27.19 o
   4   3  20       91.90       88.72     19.63 o
   5   3  20        7.61       23.40     11.57 o
   6   3  20       29.00       20.47     13.30 o
  -5   4  20       34.46        7.99     21.56 o
  -4   4  20       30.29        4.37     25.84 o
  -3   4  20        9.40        3.33      9.14 o
  -2   4  20       50.39       36.99     10.41 o
  -1   4  20      147.28      168.33     17.44 o
   0   4  20      502.41      469.17     22.80 o
   1   4  20      176.02      195.69     13.59 o
   2   4  20       38.36       32.61     10.24 o
   3   4  20       10.46        3.50      5.70 o
   4   4  20       46.52       28.71      8.14 o
   5   4  20       41.08       45.21     17.98 o
  -5   5  20        7.06       38.75     34.15 o
  -4   5  20       21.76       36.41     20.82 o
  -3   5  20      116.13       97.26     39.04 o
  -2   5  20       51.91       45.86     16.37 o
  -1   5  20      159.70      159.04     16.82 o
   0   5  20      414.77      383.97     22.50 o
   1   5  20      190.10      177.68     20.29 o
   2   5  20       48.63       24.92     12.29 o
   3   5  20       84.18       58.31     23.27 o
   4   5  20       25.27       17.95      9.74 o
   5   5  20        6.63       26.70     19.22 o
  -4   6  20       66.66       48.82     29.93 o
  -3   6  20        8.44       23.67     19.04 o
  -2   6  20       60.47       75.55     20.07 o
  -1   6  20       39.60       26.89     13.66 o
   0   6  20       13.86       15.47     17.36 o
   1   6  20       25.21       26.52     15.00 o
   2   6  20       60.24       50.67     19.64 o
   3   6  20        6.55       -4.86     14.82 o
   4   6  20       74.79      128.04     55.26 o
  -2   7  20       11.98      -12.44     17.17 o
  -1   7  20       24.06        6.54     15.23 o
   0   7  20        4.73      -12.03     18.88 o
   1   7  20       27.86       19.58     19.72 o
   2   7  20       13.67       18.45     15.25 o
   1   0  21     4200.30     4272.88     93.94 o
   2   0  21       24.81       21.36      5.74 o
   3   0  21        5.91       -3.72      7.67 o
   4   0  21      550.40      589.14     46.13 o
   5   0  21      254.76      294.01     50.33 o
   6   0  21        7.48      -31.74     32.17 o
  -6   1  21       23.23       31.42     26.52 o
  -5   1  21        8.30       14.61      9.56 o
  -4   1  21      104.87      119.14     11.64 o
  -3   1  21      525.00      525.06     27.34 o
  -2   1  21      324.38      345.49     17.69 o
  -1   1  21     1074.86     1110.81     30.62 o
   0   1  21      106.58      118.90      8.27 o
   1   1  21     1002.22     1048.32     23.18 o
   2   1  21      280.03      258.61     11.60 o
   3   1  21      645.01      634.46     40.30 o
   4   1  21      124.23       89.22     15.62 o
   5   1  21        7.55        6.40      8.10 o
   6   1  21       22.41        6.93     59.62 o
  -6   2  21       12.80       20.46     15.07 o
  -5   2  21       94.97      128.65     34.02 o
  -4   2  21       24.51       41.25     13.37 o
  -3   2  21      214.16      200.21     17.83 o
  -2   2  21      323.82      308.15     19.49 o
  -1   2  21     1952.33     2133.99     48.91 o
   0   2  21      219.32      187.26     11.45 o
   1   2  21     1826.65     2009.77     49.03 o
   2   2  21      299.20      304.78     12.32 o
   3   2  21      247.68      261.12     17.93 o
   4   2  21       12.61       26.76     10.24 o
   5   2  21       95.02       92.14     20.92 o
   6   2  21       11.55       -0.10      8.78 o
  -6   3  21       20.29       34.15     22.96 o
  -5   3  21        5.74       -8.59     21.84 o
  -4   3  21       38.00       55.97     19.37 o
  -3   3  21      400.04      457.90     28.86 o
  -2   3  21      267.29      246.19     14.47 o
  -1   3  21      119.78      128.47     13.56 o
   0   3  21      205.32      246.20     18.36 o
   1   3  21      158.18      175.96     10.94 o
   2   3  21      312.82      308.63     13.43 o
   3   3  21      344.88      372.14     26.07 o
   4   3  21       29.92       27.58     14.18 o
   5   3  21        5.35       -0.02     11.86 o
   6   3  21       21.88       32.82     19.19 o
  -5   4  21       31.72       52.35     33.18 o
  -4   4  21       39.07       22.30     22.35 o
  -3   4  21       89.79       64.83     12.61 o
  -2   4  21      245.87      267.06     15.90 o
  -1   4  21      159.31      165.25     15.28 o
   0   4  21       41.30       44.83     11.57 o
   1   4  21      146.04      168.31     12.37 o
   2   4  21      228.95      233.40     13.70 o
   3   4  21       77.57       87.36      9.18 o
   4   4  21       29.99       17.69      7.30 o
   5   4  21       22.34       33.70     13.94 o
  -5   5  21        0.25        7.28     20.19 o
  -4   5  21        0.82       14.32     23.02 o
  -3   5  21       43.41        8.90     13.66 o
  -2   5  21       13.86        0.07     11.22 o
  -1   5  21        7.25        3.95     11.66 o
   0   5  21       22.60       31.19     13.40 o
   1   5  21       11.41       -3.67      9.22 o
   2   5  21       13.83        2.47     13.12 o
   3   5  21       29.52       12.98      9.26 o
   4   5  21        0.00       -0.98     10.78 o
   5   5  21        0.26       -9.97     16.45 o
  -4   6  21       25.33       20.68     24.56 o
  -3   6  21        4.19       10.51     23.94 o
  -2   6  21        7.21       22.17     15.84 o
  -1   6  21       41.83       18.42     14.82 o
   0   6  21      270.13      268.08     36.39 o
   1   6  21       50.72       25.20     17.94 o
   2   6  21       11.26       31.92     14.34 o
   3   6  21        3.94       16.91     20.76 o
   4   6  21       26.69       37.18     26.51 o
  -2   7  21        1.95      -33.48     22.32 o
  -1   7  21       16.23       33.28     22.29 o
   0   7  21        7.95        8.89     18.51 o
   1   7  21       14.96       10.20     17.85 o
   2   7  21        2.05        6.80     16.15 o
   0   0  22     1132.96     1207.42     47.85 o
   1   0  22     1186.52     1233.40     28.44 o
   2   0  22       24.00       17.69      5.95 o
   3   0  22      320.18      326.50      9.98 o
   4   0  22      156.56      227.72     29.27 o
   5   0  22       13.85       26.47     26.51 o
   6   0  22       29.97       64.32     36.27 o
  -6   1  22       21.93      -35.72     27.06 o
  -5   1  22       49.22       38.11     12.62 o
  -4   1  22      244.06      326.26     22.78 o
  -3   1  22      443.93      446.31     24.46 o
  -2   1  22      770.69      849.38     29.82 o
  -1   1  22      246.56      251.95     14.11 o
   0   1  22      115.66       84.70      8.49 o
   1   1  22      272.90      278.41     11.60 o
   2   1  22      956.99     1023.24     23.32 o
   3   1  22      318.00      307.10     35.83 o
   4   1  22      269.50      319.22     34.73 o
   5   1  22       65.19       60.02     24.51 o
   6   1  22       21.70      100.83     34.48 o
  -6   2  22       13.37       21.69     30.02 o
  -5   2  22       24.86       21.74     18.91 o
  -4   2  22       77.09       73.78     21.51 o
  -3   2  22      391.98      422.93     22.09 o
  -2   2  22      168.96      194.69     18.91 o
  -1   2  22      440.50      433.17     19.96 o
   0   2  22      145.03      158.70     10.03 o
   1   2  22      445.07      485.25     19.06 o
   2   2  22      139.49      178.44     15.57 o
   3   2  22      370.89      383.32     24.07 o
   4   2  22       88.60       98.79     10.17 o
   5   2  22       42.05       38.79     11.43 o
   6   2  22       16.61      -19.48     25.34 o
  -6   3  22       11.46       19.27     43.83 o
  -5   3  22       21.40        8.61     16.61 o
  -4   3  22       58.14       80.26     21.03 o
  -3   3  22      115.93      111.59     19.12 o
  -2   3  22      565.59      607.53     24.84 o
  -1   3  22      859.50      936.30     30.39 o
   0   3  22      116.63      119.96     12.26 o
   1   3  22      819.95      852.22     23.46 o
   2   3  22      616.22      638.34     15.45 o
   3   3  22       81.88       80.53     17.40 o
   4   3  22       67.18       96.06     22.03 o
   5   3  22       30.25       32.68     13.52 o
   6   3  22        8.83        0.45     10.48 o
  -5   4  22        6.51       27.94     21.95 o
  -4   4  22       42.32       15.59     20.63 o
  -3   4  22       67.35       53.04     12.61 o
  -2   4  22      359.65      419.83     25.40 o
  -1   4  22      311.08      342.94     20.55 o
   0   4  22        4.49        5.54      9.70 o
   1   4  22      316.21      367.30     19.66 o
   2   4  22      341.55      381.75     20.03 o
   3   4  22       51.70       44.26      9.00 o
   4   4  22       40.98       41.70     31.11 o
   5   4  22        5.65       43.55     18.48 o
  -5   5  22        1.24      -15.77     26.28 o
  -4   5  22        4.59        7.25     22.08 o
  -3   5  22      255.55      297.73     29.38 o
  -2   5  22       55.34       35.37     13.65 o
  -1   5  22      243.60      238.89     20.45 o
   0   5  22       21.99       24.31     12.42 o
   1   5  22      215.80      227.91     18.48 o
   2   5  22       66.85       24.57     13.20 o
   3   5  22      258.64      235.11     24.13 o
   4   5  22        3.92       13.66     19.24 o
   5   5  22        1.04       45.49     26.81 o
  -3   6  22        7.12       18.21     19.19 o
  -2   6  22        7.89        3.77     17.92 o
  -1   6  22       39.18       28.44     15.65 o
   0   6  22       37.95       30.74     14.93 o
   1   6  22       28.24        0.54     18.26 o
   2   6  22       11.45        9.10     13.91 o
   3   6  22        8.09        2.87     16.00 o
  -2   7  22       63.00       74.65     20.47 o
  -1   7  22       23.34       25.75     18.06 o
   0   7  22        0.09       29.83     15.29 o
   1   7  22       21.91       44.86     18.87 o
   2   7  22       64.36      111.17     24.87 o
   1   0  23      545.39      529.86     17.49 o
   2   0  23      969.76      976.20     25.45 o
   3   0  23      140.24      142.87      8.95 o
   4   0  23        8.80       -7.06     17.70 o
   5   0  23       88.53      123.82     35.16 o
   6   0  23       90.61      205.62     47.56 o
  -6   1  23       43.73       89.07     33.40 o
  -5   1  23       26.38       32.06     19.82 o
  -4   1  23      233.21      281.43     17.15 o
  -3   1  23      499.32      570.84     22.85 o
  -2   1  23        8.95       10.25      8.65 o
  -1   1  23      487.03      514.46     22.23 o
   0   1  23     3859.66     4136.45     83.70 o
   1   1  23      595.52      635.83     17.89 o
   2   1  23        7.02       10.41      5.93 o
   3   1  23      401.13      458.24     17.04 o
   4   1  23      214.49      250.43     33.07 o
   5   1  23       22.23       21.91     34.85 o
   6   1  23       39.65       57.30     42.62 o
  -6   2  23       48.35       15.52     30.29 o
  -5   2  23       32.31       18.95     17.16 o
  -4   2  23       20.32       29.77     12.56 o
  -3   2  23      121.24      153.99     24.01 o
  -2   2  23      650.32      684.74     31.81 o
  -1   2  23     1076.31     1092.66     36.12 o
   0   2  23       47.93       32.45     10.46 o
   1   2  23     1157.39     1130.71     28.13 o
   2   2  23      611.21      608.22     23.95 o
   3   2  23      134.74      164.09     27.94 o
   4   2  23       14.58        7.02      8.51 o
   5   2  23       30.16       20.65      9.42 o
   6   2  23       55.33       33.26     26.39 o
  -6   3  23        1.71      -14.80     16.15 o
  -5   3  23       10.94       -1.96     14.76 o
  -4   3  23       69.41      111.29     39.72 o
  -3   3  23      419.56      478.93     30.93 o
  -2   3  23      108.61      107.75     11.22 o
  -1   3  23      177.43      192.91     13.46 o
   0   3  23      584.51      704.54     37.51 o
   1   3  23      164.67      187.50     15.02 o
   2   3  23       82.08       59.89      7.43 o
   3   3  23      397.55      394.83     29.70 o
   4   3  23       99.32       73.90     23.27 o
   5   3  23        8.54        0.89     10.03 o
   6   3  23        0.86        2.20     13.23 o
  -5   4  23        8.08       23.66     22.38 o
  -4   4  23        2.38       14.78     17.99 o
  -3   4  23        0.36        3.53      7.35 o
  -2   4  23       65.05       78.34     16.40 o
  -1   4  23      279.37      305.75     19.68 o
   0   4  23      150.98      168.85     18.06 o
   1   4  23      261.54      275.33     17.77 o
   2   4  23       87.63       80.39     11.72 o
   3   4  23        3.90        3.29      4.41 o
   4   4  23        5.71        9.12     15.95 o
   5   4  23        5.29      -11.82     17.64 o
  -4   5  23       34.78       41.85     27.99 o
  -3   5  23        6.41       -8.54      9.65 o
  -2   5  23       16.31       22.19     15.85 o
  -1   5  23      289.28      278.15     21.42 o
   0   5  23       80.63       67.90     15.99 o
   1   5  23      247.27      262.34     19.00 o
   2   5  23        7.09        5.69      8.23 o
   3   5  23       10.33        9.64      7.39 o
   4   5  23       39.96       28.04     19.22 o
  -3   6  23        9.05       13.64     21.70 o
  -2   6  23       28.25       28.51     15.03 o
  -1   6  23        5.12       17.29     15.45 o
   0   6  23        3.32       -5.06     16.63 o
   1   6  23        8.99       12.71     12.05 o
   2   6  23       21.74       11.18     18.04 o
   3   6  23        6.32       12.92     10.83 o
  -1   7  23       19.08       25.01     16.14 o
   0   7  23       20.10       22.95     15.42 o
   1   7  23       16.86       22.07     18.39 o
   0   0  24       23.10       18.93     10.75 o
   1   0  24     1447.79     1547.25     35.70 o
   2   0  24      432.40      388.78     15.45 o
   3   0  24      466.22      446.37     15.03 o
   4   0  24        9.98       26.73     20.57 o
   5   0  24       38.99      121.84     35.33 o
   6   0  24       49.67      115.05     43.80 o
  -6   1  24        3.59       57.60     37.77 o
  -5   1  24       61.07       86.22     29.55 o
  -4   1  24       16.54        0.89     10.33 o
  -3   1  24      310.27      312.20     19.47 o
  -2   1  24      199.99      209.73     13.86 o
  -1   1  24      797.57      840.24     23.09 o
   0   1  24      188.11      181.85     10.90 o
   1   1  24      771.93      840.10     24.68 o
   2   1  24      137.29      151.04      8.52 o
   3   1  24      317.78      329.93      9.98 o
   4   1  24       35.92       41.05     23.89 o
   5   1  24       57.03       96.71     37.80 o
   6   1  24        4.30       62.58     43.59 o
  -6   2  24        5.16       -6.26     30.76 o
  -5   2  24       17.93       17.07     12.59 o
  -4   2  24       30.86       39.08     14.81 o
  -3   2  24      113.99      148.75     21.97 o
  -2   2  24      201.26      222.76     17.30 o
  -1   2  24     1748.27     1934.22     60.12 o
   0   2  24      104.14      109.70      9.72 o
   1   2  24     1675.19     1782.62     43.15 o
   2   2  24      168.86      176.48     14.41 o
   3   2  24       72.84       91.19     23.38 o
   4   2  24       25.37       40.85     10.61 o
   5   2  24       16.59       19.16     13.46 o
   6   2  24        5.78      -39.13     31.04 o
  -5   3  24       71.18       49.97     19.62 o
  -4   3  24       59.07       54.38     19.97 o
  -3   3  24      145.69      168.86     22.62 o
  -2   3  24       76.93      126.05     24.51 o
  -1   3  24      559.19      585.44     21.76 o
   0   3  24      475.90      452.86     24.00 o
   1   3  24      478.45      532.69     24.36 o
   2   3  24       65.17       75.05      9.87 o
   3   3  24      141.71      135.78     21.44 o
   4   3  24       60.20       50.68     18.01 o
   5   3  24       64.36       64.91     15.13 o
  -5   4  24        8.72       24.40     23.00 o
  -4   4  24        5.30       -4.45     19.47 o
  -3   4  24       48.62       31.00     20.83 o
  -2   4  24        9.53       19.96     10.63 o
  -1   4  24      637.29      641.83     30.16 o
   0   4  24        5.86       10.01     10.38 o
   1   4  24      626.31      619.04     24.37 o
   2   4  24        9.36       13.18      6.74 o
   3   4  24       56.40       27.46     10.01 o
   4   4  24        2.96       17.58     15.33 o
   5   4  24       10.56        5.06     15.40 o
  -4   5  24       17.21       11.24     19.44 o
  -3   5  24       19.17       11.97     10.12 o
  -2   5  24       34.88       24.73     12.77 o
  -1   5  24      123.86      118.40     22.18 o
   0   5  24        1.86        7.31     11.28 o
   1   5  24      119.37      122.29     27.79 o
   2   5  24       39.82       27.36      9.76 o
   3   5  24       22.21       18.76      7.34 o
   4   5  24       21.13       -3.48     16.87 o
  -3   6  24       12.69       16.95     23.00 o
  -2   6  24       30.94      107.42     26.82 o
  -1   6  24      101.90       88.55     26.09 o
   0   6  24        2.44       -4.43     14.14 o
   1   6  24      110.42       44.97     18.08 o
   2   6  24       35.96       25.29     14.35 o
   3   6  24       10.59       47.71     27.94 o
  -1   7  24       11.76       41.14     23.99 o
   0   7  24       22.29       32.49     23.01 o
   1   7  24       11.80        0.37     16.11 o
   1   0  25      157.64      154.42      9.41 o
   2   0  25     2608.72     2760.21     68.97 o
   3   0  25        2.13        1.79      4.96 o
   4   0  25      352.11      388.70     38.62 o
   5   0  25        1.01      -17.23     28.61 o
   6   0  25       35.90       -1.20     77.70 o
  -6   1  25        7.80      -47.39     32.19 o
  -5   1  25       62.58       45.95      9.35 o
  -4   1  25      104.20       63.41     16.34 o
  -3   1  25      127.45      117.71     18.17 o
  -2   1  25      166.15      176.07     11.67 o
  -1   1  25       37.33       45.86      9.08 o
   0   1  25     3049.90     3260.51     75.25 o
   1   1  25       45.32       40.96      8.63 o
   2   1  25      184.24      178.12      8.84 o
   3   1  25      123.56      135.12     13.61 o
   4   1  25      100.63      122.99     31.54 o
   5   1  25       54.52       72.79     34.87 o
   6   1  25       13.98      -31.66     53.02 o
  -6   2  25       10.10       -0.33     54.11 o
  -5   2  25        1.20       -2.70     14.27 o
  -4   2  25       96.17      118.74     18.98 o
  -3   2  25      209.90      237.93     19.75 o
  -2   2  25      352.16      385.85     21.21 o
  -1   2  25       20.63       22.60     10.92 o
   0   2  25        5.84        3.19      7.97 o
   1   2  25       17.19       14.79      8.17 o
   2   2  25      361.59      393.14     24.73 o
   3   2  25      216.31      265.10     29.13 o
   4   2  25       88.73      134.21     33.38 o
   5   2  25        0.86       26.65     13.39 o
   6   2  25        6.42       37.22     31.58 o
  -5   3  25       49.61       66.69     30.35 o
  -4   3  25       43.91       15.17     21.41 o
  -3   3  25       99.86       93.73     17.19 o
  -2   3  25      235.98      223.60     19.10 o
  -1   3  25       20.99       15.83      9.59 o
   0   3  25     1635.35     1705.48     52.57 o
   1   3  25       14.17        7.97     10.86 o
   2   3  25      243.90      178.43     27.58 o
   3   3  25      113.48       81.19     18.00 o
   4   3  25       47.52       12.04     17.57 o
   5   3  25       46.81       50.68     18.77 o
  -5   4  25        4.06        5.21     20.87 o
  -4   4  25       10.06        3.67     16.90 o
  -3   4  25       28.95       33.36     18.64 o
  -2   4  25       84.84       85.17     14.71 o
  -1   4  25      260.96      252.80     20.77 o
   0   4  25       18.50       17.97     11.90 o
   1   4  25      253.44      237.30     18.34 o
   2   4  25       42.93       37.31      8.18 o
   3   4  25       30.09       18.65      8.66 o
   4   4  25       12.57        0.84     14.94 o
   5   4  25        4.18       31.95     14.58 o
  -4   5  25        2.75        3.65     20.66 o
  -3   5  25       76.23       45.36     20.09 o
  -2   5  25      113.63       47.97     25.21 o
  -1   5  25        2.29       12.42     12.41 o
   0   5  25      156.97      141.86     23.15 o
   1   5  25       10.10        7.29     10.66 o
   2   5  25      104.40       85.46     19.19 o
   3   5  25       72.24       25.78     11.41 o
   4   5  25        5.43       -9.68     18.37 o
  -3   6  25       23.82       40.20     30.77 o
  -2   6  25       48.03       59.24     20.07 o
  -1   6  25       46.25       35.99     15.61 o
   0   6  25        2.08       20.57     16.77 o
   1   6  25       38.53       21.56     13.73 o
   2   6  25       39.50       16.85     13.67 o
   3   6  25       27.18       35.39     28.19 o
   0   0  26       71.36       96.92     16.83 o
   1   0  26     1368.43     1477.34     33.56 o
   2   0  26       50.33       35.85      9.44 o
   3   0  26      226.17      276.54     13.02 o
   4   0  26      203.47      124.59     28.35 o
   5   0  26        8.52       49.07     43.55 o
   6   0  26        0.40      -21.06     85.11 o
  -6   1  26       20.26       -0.60     37.39 o
  -5   1  26      173.46      230.08     43.73 o
  -4   1  26       11.72        9.38      6.34 o
  -3   1  26      249.42      253.04     14.72 o
  -2   1  26       70.87       69.36     10.89 o
  -1   1  26     1263.82     1350.21     37.73 o
   0   1  26       15.94       14.65      8.17 o
   1   1  26     1057.77     1173.79     34.28 o
   2   1  26      104.50       82.81      9.68 o
   3   1  26      299.29      259.24     15.09 o
   4   1  26        8.67       -2.91     26.14 o
   5   1  26      159.70      230.52     59.27 o
   6   1  26       17.91       35.39     41.54 o
  -5   2  26        3.08      -13.60     16.46 o
  -4   2  26       80.99       48.27     20.75 o
  -3   2  26      192.73      185.75     20.58 o
  -2   2  26      254.57      258.66     20.35 o
  -1   2  26     1085.88     1100.85     42.15 o
   0   2  26      152.11      150.42     13.42 o
   1   2  26     1172.05     1210.34     29.99 o
   2   2  26      317.65      290.84     15.53 o
   3   2  26      281.71      333.66     33.01 o
   4   2  26       87.37       83.00     27.13 o
   5   2  26        3.45        4.38     26.35 o
  -5   3  26       31.88       34.62     22.98 o
  -4   3  26       12.05       10.95     21.66 o
  -3   3  26        6.76       -1.87     13.05 o
  -2   3  26      249.64      249.24     20.68 o
  -1   3  26      153.10      171.27     14.76 o
   0   3  26      252.72      246.51     15.79 o
   1   3  26      166.13      190.34     19.51 o
   2   3  26      280.46      260.85     17.60 o
   3   3  26       13.16        4.81      3.06 o
   4   3  26       21.26       27.01     21.93 o
   5   3  26       37.24       43.34     18.63 o
  -4   4  26       30.45       40.81     24.73 o
  -3   4  26       18.65       -0.30     17.94 o
  -2   4  26       48.98       25.42     13.83 o
  -1   4  26      300.47      319.33     22.17 o
   0   4  26        3.04       -9.48     11.46 o
   1   4  26      306.92      305.89     20.98 o
   2   4  26       86.07       50.68     14.18 o
   3   4  26       30.20       16.21     10.22 o
   4   4  26       37.60       63.54     19.74 o
  -4   5  26       14.60       18.59     23.22 o
  -3   5  26       14.21        2.78     22.98 o
  -2   5  26       81.24       53.60     19.30 o
  -1   5  26       26.72       20.22     18.15 o
   0   5  26      344.93      389.22     27.84 o
   1   5  26       29.03       14.02     12.70 o
   2   5  26       90.28       65.78     18.13 o
   3   5  26       11.44      -18.96     26.77 o
   4   5  26       13.92       14.81     19.22 o
  -2   6  26       26.30       10.54     15.32 o
  -1   6  26       17.61       10.69     18.62 o
   0   6  26       12.41       -0.15     13.82 o
   1   6  26       18.57       -2.91     14.06 o
   2   6  26       15.38       23.53     11.54 o
   1   0  27        4.89       13.15      9.27 o
   2   0  27      153.24      167.33     15.77 o
   3   0  27      390.45      364.13     18.42 o
   4   0  27       89.50      125.16     42.00 o
   5   0  27        2.22       15.54     32.29 o
  -5   1  27       45.50      111.63     38.41 o
  -4   1  27       49.22       54.88     13.69 o
  -3   1  27      300.23      284.15     13.61 o
  -2   1  27        7.35        1.20     12.17 o
  -1   1  27       97.67      105.42     10.88 o
   0   1  27     2056.71     2148.24     54.56 o
   1   1  27      101.69      104.06      9.91 o
   2   1  27       24.01       17.80      5.90 o
   3   1  27      264.08      258.33     44.65 o
   4   1  27       66.66       96.99     40.89 o
   5   1  27       49.26      147.22     51.92 o
  -5   2  27       14.24       -0.63     16.70 o
  -4   2  27      178.69      227.59     62.24 o
  -3   2  27      181.61      150.64     30.46 o
  -2   2  27      444.80      510.81     24.47 o
  -1   2  27       82.63      100.89     15.82 o
   0   2  27        8.33       12.62      9.41 o
   1   2  27       56.34       63.26     12.82 o
   2   2  27      409.20      436.32     16.58 o
   3   2  27      120.88      114.81     26.20 o
   4   2  27      175.85      221.06     41.19 o
   5   2  27       11.76       21.00     28.26 o
  -5   3  27       27.08       23.35     22.63 o
  -4   3  27       29.90       14.28     22.69 o
  -3   3  27      160.86      150.71     24.14 o
  -2   3  27      124.52      150.27     17.71 o
  -1   3  27       32.30       44.03     12.32 o
   0   3  27      827.01      847.03     29.04 o
   1   3  27       39.60       47.37     10.62 o
   2   3  27      107.33      124.53     15.10 o
   3   3  27      162.50      170.95     60.86 o
   4   3  27       19.80       35.89     24.13 o
   5   3  27       24.42       24.31     15.92 o
  -4   4  27       19.24       17.91     22.25 o
  -3   4  27      120.46       78.64     38.89 o
  -2   4  27      142.53      125.62     13.85 o
  -1   4  27       98.72       87.00     15.83 o
   0   4  27        4.13       11.70     12.96 o
   1   4  27      117.95      116.03     13.20 o
   2   4  27      122.03       98.32     17.32 o
   3   4  27      112.78      102.50     37.19 o
   4   4  27       16.92       18.15     17.22 o
  -3   5  27       16.82       31.75     25.07 o
  -2   5  27       33.16       19.12     12.35 o
  -1   5  27       12.11        5.89     15.26 o
   0   5  27      137.78       55.66     31.07 o
   1   5  27       29.06       21.42     11.34 o
   2   5  27       42.50       25.95     14.10 o
   3   5  27       20.95       28.55     24.12 o
  -2   6  27       12.28       13.25     19.92 o
  -1   6  27       28.36        9.36     15.13 o
   0   6  27        4.82       -7.29     18.99 o
   1   6  27       24.41       11.47     13.24 o
   2   6  27       11.47       17.85     11.03 o
   0   0  28     1342.68     1345.01     45.92 o
   1   0  28      830.22      784.82     25.32 o
   2   0  28      399.91      398.57     18.51 o
   3   0  28      120.67      143.50     14.18 o
   4   0  28      288.96      294.93     53.97 o
   5   0  28        8.67        3.27     30.55 o
  -5   1  28       52.53       47.47     36.07 o
  -4   1  28       17.05       20.17     10.58 o
  -3   1  28       66.18       48.07     11.66 o
  -2   1  28      713.77      734.87     27.87 o
  -1   1  28      182.09      170.98     13.75 o
   0   1  28       78.74       64.96     10.85 o
   1   1  28      304.04      299.12     14.72 o
   2   1  28      598.90      612.17     24.04 o
   3   1  28       62.18       54.68      9.99 o
   4   1  28       21.63      -12.87     35.97 o
   5   1  28       51.14       98.96     48.08 o
  -5   2  28       22.97       50.13     31.08 o
  -4   2  28      157.17      152.95     33.87 o
  -3   2  28      178.43      207.13     19.51 o
  -2   2  28      176.07      191.60     19.29 o
  -1   2  28      190.31      213.42     17.35 o
   0   2  28      160.33      190.75     13.10 o
   1   2  28      165.49      127.94     29.53 o
   2   2  28      219.04      249.22     16.06 o
   3   2  28      164.11      193.08     36.89 o
   4   2  28      141.23      129.47     27.92 o
   5   2  28       18.64       -2.22     27.88 o
  -5   3  28       18.60        0.11     20.64 o
  -4   3  28        0.80       -0.36     20.40 o
  -3   3  28       16.24       12.45     18.32 o
  -2   3  28      165.13      168.42     19.55 o
  -1   3  28      158.04      182.88     20.70 o
   0   3  28      124.60      102.12     20.37 o
   1   3  28      175.90      156.39     15.24 o
   2   3  28      149.32      102.06     18.66 o
   3   3  28       14.92       10.86     11.17 o
   4   3  28        2.30       53.08     24.51 o
   5   3  28       13.65       22.58     28.61 o
  -4   4  28       67.86       39.49     34.89 o
  -3   4  28       36.47       20.65     19.31 o
  -2   4  28      183.57      225.33     27.50 o
  -1   4  28       38.38       25.36     13.68 o
   0   4  28        6.77        0.63     11.94 o
   1   4  28       33.30       37.39     12.45 o
   2   4  28      195.12      137.67     29.97 o
   3   4  28       43.25       13.07     16.67 o
   4   4  28       71.60       87.90     21.88 o
  -3   5  28        8.10       18.12     25.16 o
  -2   5  28       38.12       11.57     18.98 o
  -1   5  28        2.05        5.90     16.46 o
   0   5  28      137.74      135.41     30.45 o
   1   5  28        1.27        8.13     11.58 o
   2   5  28       40.57       45.66     12.32 o
   3   5  28        7.78       30.57     24.96 o
  -1   6  28       54.83       14.30     16.55 o
   0   6  28        0.32        2.48     13.40 o
   1   6  28       64.07       39.98     18.07 o
   1   0  29     1417.56     1422.34     45.06 o
   2   0  29       31.32       31.11      9.20 o
   3   0  29      128.92       97.32      9.25 o
   4   0  29       72.30       87.35     46.65 o
   5   0  29       49.44       37.49     37.42 o
  -5   1  29        9.84      -25.00     58.12 o
  -4   1  29       23.30       18.82      8.64 o
  -3   1  29      474.78      474.58     21.16 o
  -2   1  29      177.36      191.49     15.51 o
  -1   1  29      170.72      152.52     16.70 o
   0   1  29     1187.39     1186.25     34.37 o
   1   1  29      187.46      197.24     12.79 o
   2   1  29      156.57      163.62     11.59 o
   3   1  29      489.28      512.83     41.56 o
   4   1  29       20.46        3.25     37.52 o
   5   1  29       13.88      -54.10     65.23 o
  -5   2  29       33.81      109.06     45.57 o
  -4   2  29       51.18       39.56     17.63 o
  -3   2  29      156.27      160.68     23.30 o
  -2   2  29       77.88      110.36     15.56 o
  -1   2  29      368.53      388.75     24.72 o
   0   2  29      210.62      177.66     16.31 o
   1   2  29      343.30      397.21     25.89 o
   2   2  29       76.95       84.72      9.55 o
   3   2  29      168.83      105.21     46.24 o
   4   2  29       56.53       51.25     13.47 o
   5   2  29       41.69       62.01     58.04 o
  -4   3  29        0.52       20.26     21.89 o
  -3   3  29       55.94       35.28     20.13 o
  -2   3  29       48.41       54.96     16.53 o
  -1   3  29       10.46        4.89     14.65 o
   0   3  29       18.38       21.47      9.87 o
   1   3  29       38.76       34.28      7.84 o
   2   3  29       45.18       33.99     15.83 o
   3   3  29       59.75       17.05      6.88 o
   4   3  29        0.18       36.28     26.51 o
  -4   4  29       17.90        8.16     20.81 o
  -3   4  29       15.41        8.16     18.59 o
  -2   4  29        0.56       -0.25     13.48 o
  -1   4  29        3.14        7.64     12.31 o
   0   4  29       11.52       13.40     12.24 o
   1   4  29       11.92       16.39     12.03 o
   2   4  29        0.75       -0.21      7.36 o
   3   4  29       12.36       -1.57     20.25 o
   4   4  29       16.98       21.57     17.85 o
  -3   5  29       71.61       70.24     36.43 o
  -2   5  29       72.97       52.74     23.69 o
  -1   5  29        4.51       -7.12     13.65 o
   0   5  29        9.07       29.70     17.06 o
   1   5  29        5.20       12.80     13.51 o
   2   5  29       80.37       64.49     24.30 o
   3   5  29       74.17       61.00     25.14 o
  -1   6  29       11.28       14.27     16.12 o
   0   6  29       38.67       16.33     17.22 o
   1   6  29       14.64       17.07     15.70 o
   0   0  30       67.63       82.35     15.54 o
   1   0  30      204.00      206.43     16.16 o
   2   0  30       44.61       46.67     10.37 o
   3   0  30       77.70       79.70      9.25 o
   4   0  30      100.78       93.29     36.47 o
   5   0  30       64.44       82.06     44.99 o
  -5   1  30       24.26       44.01     30.68 o
  -4   1  30       17.13       10.89     11.52 o
  -3   1  30       75.44       76.74     20.23 o
  -2   1  30      869.83      898.78     37.08 o
  -1   1  30       32.43       45.27     14.24 o
   0   1  30       84.71       78.69     13.78 o
   1   1  30       46.82       47.52     11.66 o
   2   1  30      977.87      985.16     25.60 o
   3   1  30       88.60       69.51     20.48 o
   4   1  30       22.31       42.10     29.70 o
   5   1  30       25.87        5.87     54.74 o
  -5   2  30        0.86       88.63     38.24 o
  -4   2  30      147.18      114.75     46.74 o
  -3   2  30        3.23       10.43     14.46 o
  -2   2  30       60.94       65.79     16.44 o
  -1   2  30       47.61       54.96     11.99 o
   0   2  30      320.25      366.43     17.12 o
   1   2  30       45.11       39.01     17.79 o
   2   2  30       54.05       73.67      8.52 o
   3   2  30        3.30        2.59      5.13 o
   4   2  30      150.32       -3.68     32.70 o
   5   2  30        4.36       -0.57     46.40 o
  -4   3  30       11.23       30.50     21.92 o
  -3   3  30       53.68       31.31     16.89 o
  -2   3  30      275.14      288.53     22.69 o
  -1   3  30       18.66       29.11     12.97 o
   0   3  30      288.95      283.76     20.17 o
   1   3  30       35.91       27.88      8.12 o
   2   3  30      277.15      209.39     49.75 o
   3   3  30       55.97       23.51     25.71 o
   4   3  30       12.24       85.94     46.62 o
  -3   4  30       13.22        3.10     17.31 o
  -2   4  30       19.95       21.91     17.98 o
  -1   4  30       23.63       13.34     12.43 o
   0   4  30      289.07      325.52     21.83 o
   1   4  30       22.58       30.28     11.82 o
   2   4  30       21.30       15.46     12.43 o
   3   4  30       14.75       10.16     24.20 o
  -2   5  30       32.42       11.95     14.89 o
  -1   5  30       30.68       16.90     13.41 o
   0   5  30        2.09       -1.58     12.96 o
   1   5  30       21.68        6.78     14.53 o
   2   5  30       25.24       15.25     24.86 o
   1   0  31      637.59      611.54     34.40 o
   2   0  31       16.35       13.45     10.61 o
   3   0  31       67.61       52.25     10.61 o
   4   0  31       24.89       69.53     34.71 o
   5   0  31      119.58      113.04     74.91 o
  -5   1  31        1.93        2.60     40.05 o
  -4   1  31       80.85       36.04     24.79 o
  -3   1  31      358.03      370.54     17.65 o
  -2   1  31       97.50       88.71     12.91 o
  -1   1  31       84.30       81.74     13.18 o
   0   1  31       73.21       63.55     17.52 o
   1   1  31       33.27       28.18      8.73 o
   2   1  31       85.63       58.20     10.31 o
   3   1  31      378.19      418.48     39.99 o
   4   1  31       72.23       53.25     31.86 o
   5   1  31        1.82       39.16     35.49 o
  -4   2  31       22.50       13.61     10.59 o
  -3   2  31       12.22        2.11     10.93 o
  -2   2  31       88.18       75.83     13.92 o
  -1   2  31      433.77      440.43     22.95 o
   0   2  31        2.80        2.10      8.57 o
   1   2  31      473.65      487.00     26.03 o
   2   2  31       91.07       74.79     18.89 o
   3   2  31        8.87        3.61      5.48 o
   4   2  31       22.26        2.05     30.95 o
  -4   3  31        4.73        6.77     20.75 o
  -3   3  31      114.99       58.50     29.29 o
  -2   3  31       88.87      116.99     17.55 o
  -1   3  31      210.97      200.83     19.66 o
   0   3  31        5.37       -1.69      9.50 o
   1   3  31      160.97      133.72     23.70 o
   2   3  31      101.71       74.96     23.59 o
   3   3  31      105.35       15.11     25.54 o
   4   3  31        1.86        3.09     33.39 o
  -3   4  31        8.77       22.30     18.65 o
  -2   4  31       51.24       67.55     18.18 o
  -1   4  31       51.65       24.51     13.13 o
   0   4  31      313.46      313.09     20.66 o
   1   4  31       41.94       26.84     11.37 o
   2   4  31       52.07       44.34     27.53 o
   3   4  31        5.89        6.46     23.17 o
  -2   5  31       41.32       39.01     16.40 o
  -1   5  31       10.92       13.71     13.93 o
   0   5  31       34.15       12.93     16.34 o
   1   5  31        6.59       15.33     15.57 o
   2   5  31       32.35       20.63     14.36 o
   0   0  32      661.68      749.85     64.22 o
   1   0  32      332.46      294.99     16.45 o
   2   0  32       77.04       86.39     12.30 o
   3   0  32      200.07      162.74     24.53 o
   4   0  32       50.19        3.38     47.28 o
  -4   1  32       22.89        9.77     16.25 o
  -3   1  32       46.10       30.20      9.52 o
  -2   1  32      349.09      412.19     25.08 o
  -1   1  32      117.79      121.97     16.70 o
   0   1  32        4.04       19.35     13.81 o
   1   1  32      161.48      151.81     12.16 o
   2   1  32      348.97      345.46     21.01 o
   3   1  32       40.46       24.35      8.62 o
   4   1  32       14.92       43.22     40.76 o
  -4   2  32       20.54       26.36     13.19 o
  -3   2  32       86.26       46.27     15.04 o
  -2   2  32       56.64       68.33     12.25 o
  -1   2  32      130.22      136.16     16.65 o
   0   2  32      583.46      603.39     29.06 o
   1   2  32      119.73      116.47     17.75 o
   2   2  32       45.30       23.24      9.77 o
   3   2  32       80.37       19.60     11.04 o
   4   2  32       25.17       -1.36     32.94 o
  -3   3  32      107.72       15.96     18.61 o
  -2   3  32      108.40       91.32     19.17 o
  -1   3  32       54.16       57.78     16.54 o
   0   3  32       12.55        9.27     12.22 o
   1   3  32       55.74       35.74      8.65 o
   2   3  32      120.70       31.24     21.78 o
   3   3  32      117.51       31.66     27.07 o
  -3   4  32        1.57      -23.92     19.19 o
  -2   4  32       28.23       29.40     16.12 o
  -1   4  32       37.36       18.00     13.57 o
   0   4  32        2.52        2.16     14.09 o
   1   4  32       47.34       24.50     12.66 o
   2   4  32       25.87       -0.95     12.53 o
   3   4  32        4.82        4.36     23.91 o
  -1   5  32        9.26        1.20     12.82 o
   0   5  32        8.76        8.59     13.44 o
   1   5  32       14.98      -10.28     20.52 o
   1   0  33       20.50       11.87     10.18 o
   2   0  33      259.14      283.10     18.52 o
   3   0  33       10.31        5.27      7.58 o
   4   0  33        0.07       40.71     34.21 o
  -4   1  33       79.97       95.42     28.71 o
  -3   1  33      147.48      144.78     21.13 o
  -2   1  33       22.60        8.22     15.34 o
  -1   1  33       95.89      100.93     20.54 o
   0   1  33      511.16      527.81     26.05 o
   1   1  33       86.72       69.79     15.34 o
   2   1  33       22.46       22.01      7.32 o
   3   1  33      141.36       83.05     20.22 o
   4   1  33       69.60       33.26     35.40 o
  -4   2  33        0.07       -0.53     12.46 o
  -3   2  33       18.18        8.07     11.73 o
  -2   2  33      146.07      147.03     15.68 o
  -1   2  33       78.15       67.85     14.85 o
   0   2  33       95.11      108.29     16.19 o
   1   2  33       80.37       70.96     15.23 o
   2   2  33      128.45      101.28     39.32 o
   3   2  33       20.14       -0.90     26.97 o
   4   2  33        0.25       -4.53     30.24 o
  -3   3  33       83.79       22.69     19.78 o
  -2   3  33       49.73       61.16     15.13 o
  -1   3  33        8.42       11.75     12.23 o
   0   3  33      124.53      138.16     15.48 o
   1   3  33        3.58       -5.23     13.80 o
   2   3  33       40.72       15.91      8.82 o
   3   3  33       77.38       38.68     20.92 o
  -2   4  33       50.26       55.46     23.30 o
  -1   4  33       68.64       43.29     19.02 o
   0   4  33       14.98       11.89     11.54 o
   1   4  33       60.19       19.09     16.24 o
   2   4  33       49.66       32.35     14.54 o
   0   5  33       14.33       12.60     14.40 o
   0   0  34      589.09      579.10     51.33 o
   1   0  34       77.40       78.91     11.43 o
   2   0  34       53.06       66.77     14.24 o
   3   0  34      207.63      170.19     13.83 o
   4   0  34       25.93        8.92     33.31 o
  -4   1  34       17.36       -4.59     32.32 o
  -3   1  34       42.07       36.46     17.51 o
  -2   1  34       15.40       16.08     12.55 o
  -1   1  34      385.75      443.50     26.89 o
   0   1  34       56.07       41.35     12.90 o
   1   1  34      358.36      386.29     18.14 o
   2   1  34        8.36       10.40      7.73 o
   3   1  34       40.63       25.46     12.73 o
   4   1  34       16.86       22.52     27.58 o
  -3   2  34      115.23       87.03     24.19 o
  -2   2  34       92.87       68.44     16.34 o
  -1   2  34      180.95      185.79     15.63 o
   0   2  34        1.32       -4.63     13.17 o
   1   2  34      186.65      147.07     28.75 o
   2   2  34       92.77       66.50     26.07 o
   3   2  34      128.28        0.31     34.71 o
  -3   3  34       16.49       24.67     16.81 o
  -2   3  34        7.62        5.46     13.32 o
  -1   3  34       49.34       49.76     14.82 o
   0   3  34      213.71      231.08     21.35 o
   1   3  34       55.14       22.91     17.93 o
   2   3  34       10.54       -0.09      8.28 o
   3   3  34       20.77      -17.76     24.31 o
  -2   4  34       28.20       31.37     17.81 o
  -1   4  34       47.45       44.90     17.35 o
   0   4  34        7.81        1.45     12.13 o
   1   4  34       50.22       32.75     18.29 o
   2   4  34       22.92       11.53     18.63 o
   1   0  35       66.52       51.80      9.89 o
   2   0  35      611.24      605.49     34.21 o
   3   0  35       55.29       25.26     14.77 o
  -3   1  35       40.68       48.46     29.20 o
  -2   1  35        5.81        4.16     10.74 o
  -1   1  35        3.86        0.56     12.77 o
   0   1  35      294.01      322.25     19.65 o
   1   1  35        1.45       -5.33     10.62 o
   2   1  35        4.43        2.01      5.86 o
   3   1  35       34.26       36.91     34.31 o
  -3   2  35       30.85       33.64     20.78 o
  -2   2  35      188.81      195.19     29.14 o
  -1   2  35        7.18       24.30     12.33 o
   0   2  35       29.17       29.95     16.60 o
   1   2  35        5.09       -3.99     10.73 o
   2   2  35      202.10      183.96     41.52 o
   3   2  35       28.92       -2.29     38.71 o
  -2   3  35        4.95        1.48     13.29 o
  -1   3  35       44.38       53.15     14.70 o
   0   3  35      265.61      238.53     21.39 o
   1   3  35       34.18        4.16     17.43 o
   2   3  35        5.90        9.85      9.80 o
  -1   4  35       21.48       30.96     19.09 o
   0   4  35       12.14       -4.11     12.84 o
   1   4  35       26.44       11.54     15.42 o
   0   0  36      427.92      420.40     28.85 o
   1   0  36       66.57       43.71      9.97 o
   2   0  36       19.66       18.63     15.66 o
   3   0  36      127.57      118.60     17.97 o
  -3   1  36       11.73        7.86     10.00 o
  -2   1  36       56.37       19.14     12.50 o
  -1   1  36      233.55      213.03     20.17 o
   0   1  36        5.23       15.95     10.98 o
   1   1  36      217.48      232.44     22.43 o
   2   1  36       46.62       20.33     11.90 o
   3   1  36       14.25       24.54     23.67 o
  -2   2  36       28.79       20.62     11.42 o
  -1   2  36       57.03       41.67     17.53 o
   0   2  36       63.54       50.89     16.83 o
   1   2  36       53.20       29.07     12.48 o
   2   2  36       25.24        3.20     10.70 o
  -2   3  36       43.90       23.17     14.52 o
  -1   3  36      100.70      107.18     16.21 o
   0   3  36        3.05       -0.65     13.58 o
   1   3  36       91.09       25.59     18.13 o
   2   3  36       42.00       10.77     20.52 o
   1   0  37       31.98       18.23     10.41 o
   2   0  37      158.40      123.17     19.22 o
   3   0  37        2.67        7.32     33.95 o
  -2   1  37       53.71       11.38     15.46 o
  -1   1  37      106.19       78.66     18.11 o
   0   1  37      292.43      353.96     29.80 o
   1   1  37      114.91       36.04     16.09 o
   2   1  37       61.52       30.65     14.86 o
  -2   2  37       80.15       32.48     20.87 o
  -1   2  37       55.18       43.64     16.18 o
   0   2  37       35.57       12.45     16.94 o
   1   2  37       58.59       17.25     16.54 o
   2   2  37       84.70        8.10     12.44 o
  -1   3  37       74.13       89.84     22.48 o
   0   3  37       83.47       35.28     17.96 o
   1   3  37       96.25       20.47     16.43 o
   0   0  38      234.91      178.78     62.32 o
   1   0  38      154.98       46.91     23.35 o
   2   0  38       26.17       11.03     12.11 o
  -2   1  38      155.38       64.23     34.10 o
  -1   1  38       84.80       54.51     25.02 o
   0   1  38        0.20       -9.31     13.10 o
   1   1  38       86.34       47.41     19.98 o
   2   1  38      162.04       74.14     28.65 o
  -1   2  38       39.93       19.90     14.91 o
   0   2  38       15.91        7.79     13.32 o
   1   2  38       43.43       21.97     11.86 o
   1   0  39      304.30      300.20     21.77 o
  -1   1  39       53.83       20.48     13.09 o
   0   1  39       40.64       22.28     14.29 o
   1   1  39       65.72       28.97     17.15 o
 
